# Supplementary material for: Genome-Wide Analysis and Screening of Uridine Diphosphate-Glycosyltransferase Family Genes Involved in Lignin/Flavonoid Glycosylation and Stress Response in Boehmeria nivea (L.) Gaudich
Source: Plants (Basel). 2025 Aug 13;14(16):2517. doi: 10.3390/plants14162517 (PMC12389536; doi:10.3390/plants14162517)
Supplement: Supplementary file 1 [file plants-14-02517-s001.zip]

Archive with 2 entries (2 files):
- plants-3768314-supplementary.pdf
- plants-3768314-supplementary.xlsx
