# Supplementary material for: Genome-Wide Analysis and Screening of Uridine Diphosphate-Glycosyltransferase Family Genes Involved in Lignin/Flavonoid Glycosylation and Stress Response in Boehmeria nivea (L.) Gaudich
Source: Plants (Basel). 2025 Aug 13;14(16):2517. doi: 10.3390/plants14162517 (PMC12389536; doi:10.3390/plants14162517)
Supplement: Supplementary file 1 [file plants-14-02517-s001.zip › plants-3768314-supplementary.xlsx]

## Sheet: Table S1
Table S1. Characterization of BnUGTs in ramie.
Number	Gene ID	Number of Amino Acid	Molecular Weight (Da)	theoretical isoelectric point	Instability Index	Aliphatic Index	Grand Average of Hydropathicity	subcellular localization
1	Bnt01T000525.1	451	50319.9	5.53	44.19	89.02	-0.099	Cell membrane
2	Bnt01T000604.1	496	54251.9	8.03	32.68	84.56	-0.278	Cell membrane
3	Bnt01T000605.1	469	50112.5	6.24	39.5	97.01	0.077	Cell membrane, Chloroplast
4	Bnt01T000833.1	476	52294.7	4.99	44.27	96.64	-0.039	Cell membrane, Chloroplast
5	Bnt01T001090.1	346	39030	6.2	42.35	92.17	-0.088	Chloroplast, Nucleus
6	Bnt01T001091.1	483	53652.2	5.11	37.78	92.48	-0.101	Chloroplast
7	Bnt01T001092.1	482	53339.2	5.54	41.15	90.79	-0.074	Cell membrane, Chloroplast
8	Bnt01T001679.1	314	34148.3	5.01	53.55	106.15	0.132	Chloroplast, Nucleus
9	Bnt01T001680.1	119	13162.8	6.74	74.07	64.87	-0.533	Mitochondrion
10	Bnt02T002278.1	451	51320.9	5.34	50.47	89.07	-0.246	Cell membrane
11	Bnt02T002307.1	480	54427.2	5.46	50.6	87.15	-0.336	Cell membrane, Chloroplast
12	Bnt02T002803.1	489	54985.1	5.42	52.57	90.53	-0.258	Cell membrane
13	Bnt02T003078.4	422	46316.2	5.07	48.47	89.6	0.023	Chloroplast, Cytoplasm, Nucleus
14	Bnt02T003129.1	422	47445.3	6.61	44.84	88.91	-0.211	Chloroplast
15	Bnt02T003131.1	453	50607.8	5.62	46.39	89.36	-0.146	Cell membrane, Chloroplast, Nucleus
16	Bnt02T003132.1	435	48790.1	8.6	44.92	91.98	-0.231	Chloroplast
17	Bnt02T003773.4	422	47024.6	5.48	43.89	83.91	-0.15	Chloroplast
18	Bnt02T003774.1	471	52427.7	6.25	45.01	85.1	-0.141	Chloroplast
19	Bnt03T004065.5	481	53618.5	6	37.25	88.52	-0.104	Chloroplast
20	Bnt03T005202.1	580	63586.5	8.01	56.07	77.31	-0.253	Nucleus
21	Bnt03T005203.1	610	65363.3	7.62	43.4	96.1	0.073	Chloroplast
22	Bnt04T005908.1	488	53457.2	5.55	43.16	89.34	0.023	Chloroplast
23	Bnt04T006103.2	465	51895.9	6.27	39.77	89.98	-0.097	Cell membrane
24	Bnt04T006104.1	392	44171	5.89	45.67	90.03	-0.147	Chloroplast, Cytoplasm
25	Bnt04T006105.1	461	51757.8	6.15	45.39	90.09	-0.088	Chloroplast, Cytoplasm
26	Bnt04T006106.1	447	50234.1	6	41.13	90.72	-0.06	Cell membrane, Chloroplas, Nucleus
27	Bnt04T006107.1	473	52814	6.17	47.47	91.5	-0.046	Cell membrane
28	Bnt04T006108.1	461	51868.8	5.72	43.15	92.82	-0.029	Cell membrane
29	Bnt04T006292.1	472	51677	5.34	44.46	89.43	-0.04	Cell membrane
30	Bnt04T006312.1	481	52842.1	8.9	37.83	87.46	-0.067	Chloroplast
31	Bnt04T006608.1	493	55405.6	8.51	32.01	87.79	-0.331	Cell membrane
32	Bnt04T006609.1	463	51701.9	5.17	32.62	86.78	-0.224	Cell membrane, Chloroplast
33	Bnt04T006610.1	380	41882	6.1	36.17	88.29	-0.089	Chloroplast
34	Bnt04T006823.1	488	53908.7	6.89	49.7	85.55	-0.131	Cell membrane, Chloroplast
35	Bnt05T007683.1	237	26750.5	5.05	54.1	79.83	-0.096	Chloroplast
36	Bnt05T007747.1	479	53427.3	6.29	52.21	93.19	-0.089	Chloroplast
37	Bnt05T007753.1	509	55838	7.02	46.72	90.9	-0.131	Cell membrane, Cell wall, Chloroplast, Cytoplasm, Endoplasmic reticulum, Golgi apparatus.
38	Bnt05T007754.1	481	52333	6.35	45.94	92.16	0.008	Chloroplast
39	Bnt05T008871.1	472	51995	5.17	53.2	86.55	-0.057	Cell membrane
40	Bnt06T009281.1	476	52459	5.86	52.92	86.97	-0.128	Cell membrane
41	Bnt06T009448.1	456	50127.8	6.09	37.6	86.75	-0.116	Cell membrane
42	Bnt06T009449.1	457	51576.3	5.16	48.13	88.05	-0.154	Cell membrane, Chloroplast
43	Bnt06T009450.1	553	62079.3	5.4	40.79	83.65	-0.193	Cell membrane, Chloroplast, Cytoplasm
44	Bnt06T009451.1	461	51611	4.95	43.38	87.46	-0.168	Cell membrane
45	Bnt06T009452.1	428	47469.4	5.21	37.84	88.34	-0.11	Cell membrane, Chloroplast
46	Bnt06T009453.1	374	41220.5	5.36	43.29	84.44	-0.092	Cell membrane, Chloroplast
47	Bnt06T010117.1	472	51465.9	5.78	44.06	88.01	-0.032	Chloroplast
48	Bnt06T010145.1	477	52019.1	6.02	50.88	83.08	-0.226	Cell membrane, Chloroplast
49	Bnt06T010452.1	469	50750.1	5.48	34.78	99.47	0.11	Chloroplast
50	Bnt06T010518.1	502	56439.5	5.56	41.49	84.02	-0.263	Cell membrane
51	Bnt06T010519.1	289	32363.2	7.08	62.21	89.76	-0.233	Chloroplast
52	Bnt07T010776.1	476	52622.2	7.7	42.05	93.89	-0.016	Cell membrane, Chloroplast
53	Bnt07T010992.1	329	36786.9	5.47	42.42	79.45	-0.324	Chloroplast
54	Bnt07T011055.1	474	52784.5	5.94	51.37	89.83	-0.098	Cell membrane
55	Bnt07T011152.1	538	58513.8	6.96	33.91	90.15	-0.074	Chloroplast
56	Bnt07T011603.3	768	84954.1	5.99	48.29	88.62	-0.222	Chloroplast, Cytoplasm
57	Bnt08T012480.1	480	52457	6.41	44.49	96.35	-0.127	Chloroplast
58	Bnt08T012737.1	643	71687.3	6.12	37.28	95.96	-0.052	Cell membrane
59	Bnt08T012738.1	483	53651.8	5.68	42.31	102.53	0.017	Cell membrane
60	Bnt08T013393.1	445	49190.3	5.94	41.06	92.04	-0.04	Cell membrane
61	Bnt09T014140.1	480	51887.6	6.2	40.01	95.71	0.015	Chloroplast
62	Bnt09T014422.1	485	53052.8	6.58	34.97	83.86	-0.074	Cell membrane, Chloroplast
63	Bnt11T016573.1	475	53425.3	5.84	50.45	89.54	-0.179	Cell membrane, Chloroplast
64	Bnt11T016574.1	469	53010.9	5.81	49.54	88.81	-0.194	Cell membrane
65	Bnt11T016589.1	448	49674.8	6.09	46.57	90.13	-0.087	Cell membrane, Chloroplast
66	Bnt12T017409.1	480	53432	5.84	56.09	89.15	-0.234	Chloroplast
67	Bnt12T017500.1	443	49436.2	7.1	48.94	95.03	-0.028	Chloroplast
68	Bnt12T017619.1	456	50931.1	5.66	57.94	90.68	-0.217	Chloroplast
69	Bnt12T017621.1	512	56873.2	6.35	49.86	91.37	-0.234	Chloroplast
70	Bnt12T017622.1	477	53120.7	5.55	58.18	92.14	-0.186	Cell membrane, Chloroplast
71	Bnt12T017623.1	472	52723.5	5.88	58.41	88.75	-0.182	Chloroplast
72	Bnt12T017643.1	362	39539.9	4.98	49.97	92.62	-0.06	Cell membrane, Chloroplast, Cytoplasm, Mitochondrion, Nucleus
73	Bnt12T017644.1	447	49812.3	7.56	52	90.11	-0.234	Chloroplast, Cytoplasm, Nucleus
74	Bnt12T018165.1	493	54195.6	5.47	38.95	94.89	-0.059	Cell membrane, Chloroplast
75	Bnt13T018475.1	472	50480.5	5.66	41.02	86.59	0.006	Cell membrane, Cytoplasm, Mitochondrion
76	Bnt13T018476.1	475	50766.8	5.49	39.75	85.68	-0.012	Chloroplast
77	Bnt14T019470.1	460	51255.1	5.23	40.79	75.87	-0.217	Chloroplast
78	Bnt14T019750.1	503	54827.7	6.16	38.99	84.08	-0.132	Cell membrane, Chloroplast
79	Bnt14T019751.1	498	54259.5	5.61	43.74	81.67	-0.176	Chloroplast
80	Bnt14T019752.1	515	55760.4	5.93	36.21	83.28	-0.093	Cell membrane
81	Bnt14T019753.1	407	44283.4	5.55	44.83	83.93	-0.016	Cell membrane
82	Bnt14T019754.1	431	47438.3	8.8	48	79.19	-0.299	Chloroplast
83	Bnt14T019874.2	478	53795.7	5.53	47.44	78.54	-0.184	Cell membrane, Chloroplast
84	Bnt14T019888.1	506	55118.2	5.46	34.56	97.23	-0.032	Cell membrane, Chloroplast

## Sheet: Table S2
Table S2. Protein sequence of UGTs in Boehmeria nivea.
>Bnt01T000525.1
MEKERSQNTHILVVPIPLQGHINPMLQFAKRVAWKGVRVTFVVASSNGEAAQPGAGSITFKAISDAVKGSEKLENMLEWFQGTARKRLPELIAKQEAEGQPFGCVVYDSGMPWVLDLARGAGISGASFFTHSCAVACVYYNLNKGVLRIPLKVPRISLPGLPPLEPRDMPSFVSDPESYPSMLELVISRFSNVADWVFFSSFDSLENEVVTWMRTLLPIKPVGPTIPSMYLDKRLEHDKDYSLAMFKTDVDVCTKWLDSKEEGSVAYVSFGSIANLGKEQMEELAEGLNRSECDILWVVRESELEKLPCDFSREISKKFLVVNWCIQLEVLAHKSVGCFVTHCGWNSALEAISLGVPMVAMPQWTDQRTNAKFVADVWNVGLRVRATESGVVAREEIEN…
>Bnt01T000604.1
MASSKPHVVVFPFMAQGHIIPFIDLSKALSRRGLKVTIVTTPLNAASVKPRISSRHCSEIIRLVTIPFPAGGCGCENASQTLSPEHSLALMNASKLLREPFEAALKAMMTAGKKEDHDHEDEAPACVISDSLLGWTNALCRRLGIPRLVFSGMGVFAMAVKKSLSVDLKALESISSKLDGDGDKVDVKLEAKPSFDITRGDLPRSLRVTDCGISQFYLEAERSDLGSRAVIANSFAELEDNYVPSLEALYGNETRAFCVGPLFLYDQTGEGNNEIGPIGPNTEWAEWLDQRGRERQRSVVYVSFGSQTNLSDEQLDEVAQGLESSGEDYIWVVRSKGWRNPTAAAKGLVVREWVDQRWALGHVAVGGFMSHCGWNSVMEGLGNGVPILAWPMQAEQHLN…
>Bnt01T000605.1
MAPSKPHIVIFPFMAQGHTLPLLDLSKALSSQNITVTIVTTPSNAESILIHVSKHPNISIAELPFPNAAVSGLPAGCENASQLPSLDLHTKLVLATKHLEKPFEALLRGMRESQTLPLCVVSDFYLGFTLKVCQGFGVPRLVFHGMSVFSMAVCKAAWTHKPHLGRAIHDPIDLPGLKVPFALTVSDLPPEHLVINDSSDVENPMSRVLGEAGEADVNSWGVVVNSFAEIEIGYVSFYESLYNGGARVWCVGPLNLCGGGGEDSQPSDEVMRWLDGQGSGSVMYVSFGSQSDVPDAQLDEVAYGLAESEVAFVWVVRSKTWTVPSDVKERLNDKGLVALGWVDQRGILSHGSVGGFLSHCGWNSVLESLSFGVPILAWPLFAEQGLNARLVVDGLGAGV…
>Bnt01T000833.1
MENNNNLHIVVFPWLAMGHLIPFFNLSKRLAQNGHKVSFLSTPRNLLRIPKIPPHLSPLLTLIPLPLPEIPKLPSAAECSSDVPYRTQPLLKRAFDLLEPSVLELLEASSPDWVVYDYASHWLPPRAAALGVSRAFFSLFTAAAALDIIGPPELLIAGGDHRSAPEDLAAVPEWIPFETTVTFRIHEVTKYAENAGDVAADGDDAGVTDVVRFGLSADGSDVVGVRSRREFEPEWFDLLGELHRRPVVPVGFLPPVMEDQELEDSGDWIGIKDWLDKRRGKSVIYIALGTEASLTKDELGELALGLERSGLPFFWVVRDPPGSDPTAMEMLPDGFMERVGDRGVVHVGWAPQVRILSHNSVGGFLTHCGWNSVVEGLGFGRPLVLLPFVNDQGLNARLL…
>Bnt01T001090.1
MSTNTIKKPRPHAVLVPFPAQGHLNPMLKLAKLLHHRGFHITFVNTEFNHRRLLNSRGRASLEAVGDSFCFAAIPDGLPPSDADATQDVPSLCAATAKNCLAPFRELLRDLRDDAAVPPVTCIVSDAVMSFTLDVSKELGIPNALFWTASACSLLGYLHYRTLVEKHIFPLKDASYLTNGYLDMILDWIPGMKGIRLKDMPSFLRTTDPNDIVFNFAVREFQRCCDMGSAIILNTFDDLEREVLDSLSSMMPPPIYTIGHLDLLVEEQLVQEHNNPLNLLKTNLWKEDSWCLEWLNSKEPNSVVYVNFGSVAVMTAQQQTEFAWGLANSKQTFMWVVRPDLGRRRR
>Bnt01T001091.1
MGSTNHEKPHVVCIPYPAQGHINPMLKLAKLLHSKGFHVTFVNTEYNRRRLLRSRGPHSLDGLPSFRFEAIPDGLPESDADATQDIPALCASTRETCLAPFLDLIAGLNDSSPDVPPVTCIVSDGVMSFTLDAAEKLGIPEVLFWTTSACGFLAYLNYRNLIDKKIIPLDAENLTDAYLKDFVIDWISGMKDFRLRDFPSFVRTTDRNDFLLNFLDTESHRAKKASAIVLNTYHSLEHQVLDALSSFLPPIYTVGPLPLLANQIPDQTLKSIGSNLWKDEPHCLEWLDSNEPGSVVYVNFGSITVMSAEQLVEFAWGLAGSGKPFLWIIRPDLVAGDAAIVPAEFVEETKGRGLLASWCPQDEVLAHPAVGGFLTHSGWNSTLESLSSGVPLISWPFFA…
>Bnt01T001092.1
MGSISHVEKPHAVCIPFPAQGHVNPMLKLAKLLHSKGFHITFVNSEFNHKRLLKSRGPNAVDGLASFRFAAIPDGLPPTDADITQDIPSLCDSTPKHSLVPFRDLLLGLNSSPDVPPVTCVVSDGVMSFTLDAAEELGIPEVLFWTTSACGFLGYLHYKGFVDKGFTPLKDESYLTNGYLNTVIDWIPGMKDVRLKDIPTFVRTTDRNDIMLKFLLVETERAQRGKAILLNTFHDLERDALDSIQSILKPPVYSIGSLQLLLGQIPLSSGSSSIGSNLWKEDMACLDWLDSKQPNSVVYVNFGSITVMTPEQMVEFAWGLANSKKEFLWVIRPDLVAGDSAVLPPEFSEETKERRYLTSWCPQERVLGHPAVGGFLTHSGWNSTLESVCGGVPMLCWPF…
>Bnt01T001679.1
MVVTGEPGGGSKAGHVAVIASPGMGHIIPLLELAKRLAGDHGCHVSFLNITAEASAAQNELLRSPDLPPSLHVIDLPAADVTGLLSAVPESLIVTRLSIIVEENLRCLEAVLRGLGDVRAVVIDIFCTTAFEACQELSIPVYTFFTASTALFTFSLYLPILDRDVDCEFVDLPEPVRVPGCSPIRTENLLDQVKNRKLTEYDWYLRHVSRLPRAAGIVLNTWQDLEPISLRAVKEDPFYGRTIRTPPVYPVGPLVKETEPVSESGRECLAWLDQQPEKSVVFIALGSGGTLSSDQVAEVAWGLEMSGQRRSRGL
>Bnt01T001680.1
MRGRRGPRRWRCWGGHGSFWSHCGWNSALESVSRGVPMIAWPLSAEQRMNGAILSEDTGVAVWPEEIERVVRMAIEGEEGKALRRRAEELKDSAAKALSDGGGGSSYESLACLAEEWCK
>Bnt02T002278.1
MANIDEQEEDKLHIAMFPWLALGHINPFFELAKLFAQKGHKISFISTPRNIDRLPKLPPNLSPSINFIKLPLPQVQNLPIDAEATTDLPPEKVPFLKKAHDLLQEPMAQALESSKPDWLLYDFVSYWLHEISRKMGIRSSFFSTSSASSLAFVGTKFPDGRKEPEDFIAKPNWVPFPSTIAFRRFEVLRIFNDLTGKDDDVPLIFRFTEALRGCDVVGVRTCWEIEKEWLHLLEDLLRKPVFPIGMLPGILCMDDDETDDWRSTKLWLDDQEKGSVVYVALGTEAKLSQAELTEIALGLEFSGLSFFWVLRTQTCSQDTEPIQVPTGFEDRTRSQGVVCKSWAPQLKILAHHSVGAFLSHAGWSSVIEGLQFARPLVLLACSNEQGLNVRLLEEKKIGY…
>Bnt02T002307.1
MSSQLDNQRIHILLVPLLTQSHLIPFTDMAKLLAKQGTTVTIAMTPLNSERFNKSFQTSNPNHNQLRINLLSLPFPSQEAGLPQGCESFDSLPSPDLIPLFNKAINLLQNPLENWVGEQIANKPSCIISDFCLPWTEKIALKFNIPRFVFHLNSCFAAVCNYRIATSKVLESIDSDSETFLVPDIPDGIEFTRAQLPLTMRLSPNEEQRARIDEFKASELCSDGILVNSFEELEPKYVEEYRKMKKKKTVWCIGPVNSQLFEGERERSINELDNCAMKWLAERTKANTVVYACFGSLCHLSTSQLKELAMGLESSNHPFILVVREGGYYSTRRFDKWLEEENFEERVEGRGLLVRGWVPQAQILNHAAVGGFLTHCGWNLTLEGVAAGRPMITWPMFAE…
>Bnt02T002803.1
MASSSPDDCIMSIDKEEDKLHIAMFPWLAFGHIIPYLELAKLIAQKGHKVSFISTPRNIDRLPKLPPNLSPSIHFVKLPLPRFHNLPNGAESTTDLPPEKVPFLKKAHDLLQQPMADFLEASKPDWLLSDFAAYWLPELSRSLGVKTAFLSIFIASCLGFIGAEIPDYRESPEDFTAPPRWVPFPSSVAYRKFEASRMFGDLTGDVDNLSVGFRFAKVLRGCDVVAVRSCNELEKNYLQLLRDILRKPVLPIGQLPPSPPPDDAADEHDAWRTIKSWLDEQAKKKKPVVYVAFGSEIQRSQDELTEIALGLELSELPFIWVLRDQTGSQPVRLPAGFEERVRGRGLVCRSWVPQVKILAHGSVGVFLSHSGWSSVVEALQFSIPLVLLAGTNDQGLNAR…
>Bnt02T003078.4
MKFQLSPHADECTKVLVGPQTRIILINFPHDTPPPELMKSPEHFIYVAIESLVPHVRVALEGIVSSPSSKVVGVVLDFFCMPMVDVANELGLASYMFMTSNLGFLGLMLYLPSRHSRVGSEFEKSDPETMLPGFANPVPAAVLPSAVFNKDGGYLSYIKLAERFRETKGIIVNSFAEMESYSLQALASDETTPPIYMVGPVLGLSGRPNPSLDHAQRDKIMGWLDEQPRSSVVFLCFGSLGDFGAPQLSEIALGLERSGHRFLWCVRVPQGESLDEILPEGFLERVGGRGVICDGWAPQVEVLGHGAVGGFVSHCGWNSILESLWHGVPIATWPMYAEQQTNAFRMVREFGLAVEMRLDYRLGGECVAADEIDLAVRRLMEGESEQRKKVKEMSEMARN…
>Bnt02T003129.1
MENKTERRQHLVLVPCPYQGHINPMLQLGKVLHSRGFSITIAHTVFNAPNPRNHPDFSFIPLPERLPDYNCTSTDGKEMGCVISDELMFFAEDVAADLKLPSVILRTTSAATSFARSSIVKLKEQGRLLPQGSLSHELVPELHPLRFKDLPFTLTSSFEKFSVMISKVYGKRRSSAIVWNTVNFLEQSILEQIQQQCQVSIFPIGPIHMFAPPISSSLIEEDRSCISWLDKQPRNSVIYVSNLGSIASLGEKEVSEIAWGLANSKQRFLWVIRPGSIQGSDWIELLPEGFRDVVGDKGCIVRWAPQKEVLAHSAVGGFWSHCGWNSTLESLAEGVPMICKPCFSDQKVNARYASHVWRVGLELEELERGEIERAIRRVILDDEGNEMRARAKEFKDKFE…
>Bnt02T003131.1
MGKQNQRNRHLVFVPCPYQGHISPMLQLAKALHSSGFTITIAHTVFNSPDPQDHPDLAFFPMPDGLQDRQHTAADLVANGLTINENCKETLRQFLVQLRGEKEAQGGMISCVVSDELMFFAEDVARDLNLPSMILRTTSAATSFARSYLVDLTAEGYISLQGFASQELVPELPPLRFKDLPFSANENFGPFAVLIAKAYKNRTSSAIIWNTIDCLEQSILEQINQQSQVPIFPIGPLHMLSPVVSSTSLIKEDKACISWLDKQPHKSVIYVSSLGSIASLSEKEACETAWGLANSGQRFLWVIRPGSIQGLDWIELLPEGFHNAVGERGCIVRWAPQKEVLAHSAVGGFWSHCGWNSTLESLAEGVPMICWPCFGDQRVNARYVSHVWRVGLELEELER…
>Bnt02T003132.1
MREHKQRKPHLVLVPCPFQGHINPMLQLGKALHSKGFSITLAHTMHDSPIGPHSHPDFAFLSLPDGLSDRNYSLADSVANMLAINAACKTSLRRFLEQQRARGGQAVSCVISDELMFAAEEVAYSLEIPSAILRTTSAATALARPALVRLKKEGRLNALKGQFSHDLVPGLSPLRFKDLPLSPSPDFQKVSQLVTKAYGNRTSQAIIWNTTNCLEESVLEKIQQQCQVPIFPIGPIHMLAPPISSALIEEDRSCISWLDRQPRNSVIYASNFGSLASLGEEEVREIAWGLANSWQRFLWVIRPGSIRGSDWIELLPEGFHNAVGERGCVVKWAPQKDILAIGRDQYVNARYASHVWRVGLELEKLERGEIERAIRRMILDDEGNEMRARAKEFKEKFEA…
>Bnt02T003773.4
PRRDPLLRHGIPPDVENTDALPSYNLLPNFLEASMSLKPAFRELISGFVASQYGSTHTAPRLCIISDIFFGWTQEIAHEFGAFHAIFCGGSAYGFACFYSLWQNLPHDTTSFGEITMPGFPEASKIHVTQMSEYLRKANGSDKNSVILQKLLSEWENADAIMFNTVEELETNSGLLYFRRKFGRPVWAVGPLFSPQMSKETEIVSRCTKWLDSKPAKSVLYVSFGSQNNISPSQMMDLAMALEGSDKNFIWVVRPPTGFDISGEFDAEKWLPEEFEERLGVSKRGLLVRKWAPQLEILSHKGVSAFMSHCGWNSVLDALSHGVPIIGWPLAADQFYNAKFLEEELGVCVEVARGNSSSASVGHEKIIAKIELVMNVEAEKGREITSKACEVKGIFKNAV…
>Bnt02T003774.1
MADRDNNNKDVVMFPFMAQGHIIPFLALAHRIQRRGYSVTFPPLLSPSDSSVRLHHLPFRSSDHGLPPDAENTDSLPYPLVIRLIRASSALRPAFAVLLRDLRPLCVVADIFFGWTAALCRDLRLFHAVFSGCGGFGLACYCSLWLNLPHRNLSDASGEFSLPDFQEAKTLHVSQLPANIAEADGHDPWSTFQSENLSAWSDSNGFLFNTIGDLDQLGLDYFRRKFNRPVWPVGPVLLASESRVSVGKRDKTTSDLSVKWLDSKPSKSVLYVSFGSMNTISSSQMVQLATALEKSEQRFVWVVRPPIGSDINSEFKAEEWLPEGFEERVSGRGLLVHKWAPQVEILSHRAVSAFLSHCGWNSVLESLSSGVPMLGWPMAAEQFFNAAVLERELGVCVEV…
>Bnt03T004065.5
MENKSSPQVPRVLIFPFPAQGPINATLKLAELLALAGLHVTFLNSERVHNRLIRCSGAEARLSRYPGFLFGTIRDGVSPGSARSSGAVGFMAMVRSVGDTVKPLLRGMLVSGELGSVTCVLAEGLFGGWTVDVAEELGIPIVHFRTISASSFWSFFFFPKLIETGELPIRGREDMDRLIQSVPGMENLLRCRDLPRYSGADDLYLHSQQANDSIRARGLILNTFEDLEGPIVSHIKTKCPNTYTIGPLHAHLKARLANTTTTTTSTTSLFDVDRSCMAWLDSQPPKSVIYASFGSVVVMTKDEVMEFWYGLVNSKKRFLWAIRPDLVDQEGGEGWVPHELSEATRERGLMVGWVPQEEVLFHPAVGGFLTHSGWNSTLECIVAEVPMICWPYFSDQQIN…
>Bnt03T005202.1
MQFFGGSEISPSPPVPTASGNNAHMMYVFNRNGVCLLYREWNRPLRTLNPHQDHKLMFGLLFSLKSLTAKMDPTTADKGNLGVPQLPGQGCSFHSFRTNTYKLSFMETPSGIKIILVTHPRTGDLRESLKYIYNLYVEYVVKNPLYTPGTAVRCELFNTSLDQYPLATLSPWLSSESLSSHPNPHSPSTFSSQPRHTTLMTRPLTSPPSPPPSLPSPSTTSPSSPSLRSSGRPSPTTRTSPSKSSASTSLLSPKPSLPSPPATVASSAFVMDFFCGATLTVSADLGIPSYFYVTSNASALAAFLYLPTLHRDIPKSFKDLNNAPLHIPGLPPIPSSDMPKPYLDRQDKAYQFFLESSTYFPKSAGIIVNTFEALEPRAIKAITEGQCVPDAPTPPLHCI…
>Bnt03T005203.1
MGASESGDSVRKRALAMKDEAKAALSDGGSSMVALAKLTELWTTQKKLPKLVQPAGLSQKEGKQVNCSGSHPQFFKSSAHPLVRYPTPRASSVSAGPHDLQKKSCRQLMVYEGLDGRLSKPTLILMEAIVLYPTPAIGHLISMVELGKLILTSNPSLSIHVLIATPPYNAADTAPYVSAVSAAVPSITFHRLPAVSLPPELHSSSSNHESLVFEVLRLSRPSVALALASLARTHAVLAFVLDFFCGPALAASVELGVPSYFFFTSGALSLAAFLYFPTLHRTTSRNLIELGDTLIQVPGVPPLPASDMPKPILSRDNKAYECFLESAGVYFPKADGIIVNTFEALEPRVIRAISDGLCVPDGVTPPIHCIGPLITASKEERDSNSEKCLSWLGSQPSRS…
>Bnt04T005908.1
MANKTHEDTIVLYPAPGIGHLVSMVELGKLIIKQYSNKFSITILLTTGFLDTPAIAPYVRRVAATNPAIAFRRFPFQPVDAAPARSRAAMAFEFVRLNLPNVVRALREISRGGASVRALVIDLFCTSALGAGREMGIPTYYFFTSGAAVLAAFLHFPTVHERVSASFRDLRDVFLNYPGMPPLKATHMPEPVLDRDDPAYWDFLSFCTNLSKSDGIIANTFDALEPVPIAGALAADGVCVPGAPAPRLYCIGPLIAEANQILPEDEGDSSSYLSWLDSQPSRSVVFLCFGSRGSFPAAQVREIAEGLERSGQRFLWVVKKPPSQGREKTMQTEDVAADYEWDAGLFPDGFLERTTGRGVVVKSWVPQVEVLAKESVGGFVTHCGWNSVLEAVAAGVPMV…
>Bnt04T006103.2
MEGLVSLHIAMFPWFALGHITPYLHISNKLAQKGHKISFFVPTKTQSKIQHFNRFPHLITFVPIAVPHVDGLPLGAETTSDVPKPLFPLIATAMDRAEPQVELLLRGLKPHLVFYDLAHWIPKLARRLGIKSVHFAIVKAAAMGYNLPPDRKIGEETMTVAEQMNPPPGFPDPSIKLHLHEARNYVARRHKPFGSDLFFLDRLYISVAECDAMAFKACREMDGPFTDYLGRRFNKTVLHAGPVIPEPSSSTLEEKWAAWLGRFEPDSIVYCALGSEWILEKAQFRELLLGLELSGSPFLAALKPPSVAETVEEAFPEGFLERVGERGVVHGGWIQQQLILGHPSVGCFVTHCGSGSVTEALVNSCQLVMIPHEGDHIFQARMIGNTLRAGVEVERGEED…
>Bnt04T006104.1
MYPWFAIGHITPYLHFANKLAQKGHKISFLIPTKTQLKFHHMNLFPDLITFVPITVPHVDGLPPGAETTYDVPPPLYPLIMTAMDRTEPDIQRLLRKLQPLFHLPSGKLSEDDMMQPPPGFPDSSITLRRHEARASIGLRATKFGGDVYFYDRIFTGLSECDAIGLKACREIDGPFVDFLERDYGKPVLISGPVLPSRTVFSLEEKWANWLGGFESNSVVFCALGSELTLSKEQFRELLLGFELSGFPFLAVLRPPQGAESVEEATPEGFEERVRGRGLVHQGWIQQQQILEHSSIGCFVTHCGCNSLFEALVNKCELVFLPCRGDHIYNARLMGKMLKVGIEVEKGEEDGLFTRKSICEAIKTVMEGEVGREIRANRAELRKLLLREDLEN
>Bnt04T006105.1
MESNNSSSSSLHIAMYPWFAIGHITPYLRFANKLAQKGHKISFLIPAKTQLKFHHMNLFPDLITFVPITVPHVDGLPPGAETTYDVPSPLYPLVMTAMDRTEPDILRLLQKLKPRFVFFDFAHWIPKLARGLGIASMRYSVVSAVTVAYGSSPARHLSGKLSEDDMMKPPPGFPDSSITLRRHEARASLKYRTMKFGGDVYFIDRVFTGLSECDAIGFKACREIDGPFVDFLERDYGKPVLISGPVLPSRTVFSLEEKWANWLGGFESNSVVFCALGSEVTLSKERFHELLLGLELSGFPFLAVLRRPQGAESVEEAMPEGFEERVRGRGLVHEGWIQQQQILEHSSIGCFVSHCGWGSLFEALVNKCELVLLPCLGDQIYNARLMGKMLKVGIEVEKG…
>Bnt04T006106.1
MYPWFAVGHITPYLHFANKLAQKGHKISFLIPTKTQLKFHHMNLFPDLITFVPITVPHVDGLPPGAETTYDVPPPLYPLIMTAMDRTEPDIQRLLQKLKPRFLLFDFTYWIPKLARGLGIASMYYSVVSAVTVAYSSSPARHLSGTLSEDSLMQPPPGFPGSSITLHRHEARASLKYRTMKFGGDVYFIDRVFTGLSECDAIGLKACREIDGPFVDFLERDYGKPVLISGPVLPSRTVFSLEEKWANWLGGFESNSVVFCALGSEVTLCKERFRELLSGLEISGFPFLAVLRPPQGAESVEEAMPEGFEERVRGRGLVHQGWIQQQQILEHSSIGCFVSHCGWGTLFEALVNKCELVFLPCLGDQIYNARLMGKMLKVGIEVEKGEEDGLFTRKSVCEA…
>Bnt04T006107.1
METYTSSSSSSSLHIVMYPWLAFGHITPFLHISNKLAQRGHRISFFVPSKTLSKLQHFNRFPHLITFVPIAVPRVEGLPLGAETSADVPSPLFPLIMTAMDRTERDVELLLRRLKPDIVFFDFAHWIPNLARSMGFKTVYLGVVSPVLIAYFSGRDKKLDAQETALPTELRLLTPPPGFPDPSIRLRRHEMPYFVLTESQTFGSDIKLVDRILIGSTQCDAYASKGCREIEGPFVDLIEKQFAREILLVGPIIPERPISKASLDPRLVKFLGGFEPNSVIYCSFGSECRLQKDQFWELLLGLELSGSPFLAALKPPLGAETVEEALPEGFGERIGGRGAVFGGWIQQQQVLEHPSVGCYVTHCGSGSLMEGLVMSERCQVVMIPFESDQIFNARLMGNR…
>Bnt04T006108.1
MESNNSSSSSLHVAMYPWFAIGHITPYVHFANKLAQKGHKISFLIPTKTQLKFHHMNLFPDLITFVPITVPHVDGLPPGAETTYDVPPPLYPLIMTAMDRTEPDIQRLLKNLKPYFVFFDFAYWIPKLARGLGIASMFYSVVSAVTVAYIISPARHLSGKLSEDDIMQPPPGFPDSSITLRRHEARASIGLRATKFGRDVYFYDRIFTGLSECDVIGFKACREIDGPFVDFLERDYGKTVLISGPVLPSRTVFSLEEKWANWLGGFESNSVVFCALGSEVTLSKERFRELLSGLEISGFPFLAVLRPPQGAESVEEAIPEGFEERVRGRGLVHQGWIQQQQVLEHSSIGCFVSHCGWGTLFEALVNKCELVLLPCLGDQIYNARLMGKMLKVLIEVEKG…
>Bnt04T006292.1
MKKTELVFVPMPGLGHVVSVVEFANKLLTRDDRFSVTILVTKSPFSFEPSVGSGGSFHSLNAHHDIQFVDVLTPQQVPPQQLLSQSLEDYIGDYMASHKSCVKDIITERFEKASVKLSGLILDLFCSAMIGLAEELKVPSYVFYTSGAATLGFMLFLHSHNARGGEVFEESEPDLDVPSYANPVPPRVLPAFALSKARGYEAFVKRGGEFKRVKGIIVNTALELEPHAIGSFADGVTPPVYPVGPLIDLDGRAHRRSDRTQDDKIMRWLDDQPDKSVVFLCFGSLGAFRAPQLRQIATGLEQSGQRFLWSVSRAPPEENAAPAEEFLPQGFLERTEGLGMLCGWAPQVAVLSHRAVGGFVSHCGWNSILESLWFGVPIAAWPLYAEQNFNAFQLVRDLG…
>Bnt04T006312.1
MMKYPKGCSKTIILVPYPAQGHVTPMLKLATVFLAQGFRPILVTPGYIHRKIASRAHTEGVVLAAIPDGIAEDAPRDFFSVEQAMEHHMPAHLERLIGGYQEEKQIGGGDVACVVVDLLASWAIAVARRCGVPVAGFWPAMLATYRLIAAVPEMVRSGLISETGNPQHDLGGAMRFLPNQPTLSAEELPWLIGTPAARRARFKFWTRTLARSRTLRCVLANSFPDESLAAQPDHHHHHHHPTLLPIGPLRSHPARAASFWDEDATCLDWLDERAPGSVVYISFGSWVSPISEAKARSLAAALDSLGLFFVWVLGASWRAGLPEGFAERVRAKAKGRGKIVSWAPQVEVLRHRSVGFYLTHCGWNSTMEAIQCQKRMLCCPIAGDQFLNCNYIEKVWKIG…
>Bnt04T006608.1
HKTHTNLRLIKEKKNPKLKNSQKKKKRVKKNEKSTCFGSTIPSTRPHNPLLELSKRLVNQGFNVTFVITDHTSDHLLKKVKDFEEKSTFHRDHQARVALIRDGLSLDDRKRPGKLSEWVLKAMPRKIEELIDEINGDDDGDGDGMIIRCVVADQGLGWALDVAERKGIKRAAFCTAAAAAFVQVFSIPKLIDEGIIDQDGTLLKKQMIKLSPEMPAMNSSNFVWTCLGNKDMQSNVFKLLIQNNTLVNKAQWLLCNSTYDIEPAAFKLAPQVLPIGPLLSSTVDPHSHAHDDDQDSSTCLEWLDQQRPGSVIYIAFGSFAVLDPTQLRELALGLELSNRPFLWVVRADESDFPDGFLGRVADKALLVKWAPQQRILGHPSVACFVSHCGWNSTVEGVSN…
>Bnt04T006609.1
MAKPHILALPFPAQGHVIPMMELSQRLVSHGLKVTFVNSDYNHKRVLSATSDTSRLDDRIRLVSIPDGMEPWEDRNDLGRLVEAARSVMSKKLEELMWEIDESGEDKITCVIADESFGWALELAGKMKIGRVAFWPASAAVLASMFSIPKLLRDGIIDENGLALKNQTIELAPEMPTLRTENLAWLCIGDEATNRIIFNTMTRNNTIVKSADWILCNSSVNLEPSAFALTPQTQPIGPMFAGNRPGNDSDGNFWAQDTTCLEWLDQQQPSSVIYVAFGSFTVLDQAQFHELALGLELSNRPFLWVVREDIGDDCDTKSKAYPEGFLDRIKGSNGKIVSWSPQQKILSHPSVACFLSHCGWNSTIEGLSNGVPFLSWPYFADQFVNESYVCDVWKNGLRL…
>Bnt04T006610.1
MVKPHILALPFPAQGHVIPMMELSQRLVSHGFKVTFVNTDYNHKRVLSATSDTSRFDDRMRPVSVPDGMEPWEDRNDIGRLLEAARSVMSKKLEVLVSEIGGSGEDKITCVIADESFGWALELADKMKLGRVAFWPASAAALAILFSVPKLRRDGIIDENGFALKSQTIELAPEMPTLKTENLGWLSIGGEATNKIIFHANCRNSVSARLADWVLCNSSNGFEPSAFALAPQIQPIGPMFASTRLGNNSDGNFWAQDTTCLEWLDQKPPLSVVYVAFGSFTVFDQKQFHELALGLELSNRPFLWVVREDIGDEGTKNKAYPEGFLDRIKGSKGKIVSWSPQQKVLSHPSVACFLSHCGWNSTIEGLSNGVRAGLTLLISF
>Bnt04T006823.1
MMSATQSDTVSPPPPQQPKRHVALFPFMSKGHTIPLLQLSHLLLRRGLAVTFFTTPANRPFIETSLADTAAAVISLPFPANVPGLPAGVESTENLPSLSLFPSFAAATELMQPHFEQALLSLRPRLSFMISDGFLWWTQGSADKLAVPRFAFYGMSNYAAAVGRDVTLTQALSASNGDDNALVTVPSFPWIRVTAKDFDLVFRDPSQSDPAHFEFIKKAVAATARSSGMIVNSFREIEAVFADYWDRNLGPKSYYVGPLCINQANEPKRTDNGTSQWLRAWLGSRSSVLYVAFGSQMEISREQIGEIAKGLEESEVSFLWAMRKREQIDGLPEGFEKRVRERGVVAREWVDQREILMHESVKGFLSHCGWNSVMESVCAEVPILALPVAAEQPLNARMV…
>Bnt05T007683.1
MKNIRFKDLPSLMRTQSSDDIMFDFLGSPAQNCSRSTTIIFNMFHELEREALQAISAKYPASRIYNIGPLGLLSRPIVPPESRLHSLSSSLWKEDSMCLEWLDEREPNSVVYINYESITTMAQRSFVEFAWGLAKGEHCFLWIVRPDVVVGSDSATLPEEFFEEVKDRGLIAKWCPQERVLSHSSVGAFLTHCGWNSTLNAVCAGVPAICWPFFADQQTNCCYACTNWGIGVENESC
>Bnt05T007747.1
MAKNSQSHHLFFLSNPEIGNLIPTVQFAQRLLDHDRRFTATLLIISIPQRPVVNSFLQSLPATLPNIRLLRLPPVDSPSPDQLRSASELSHISNLIASHKPNVKRAIETAINSAESDSDDSARVAGLFVDMFCTSMIDVAAELGVACYLFFASPATFLGFMLDLPSHLDPRLAPDSGDTEFDIPSFANSVPRTVLPTTVLRRRDGYSWYLHHARRYTETKGIVVNSFRELEPYALDSLCKSGWPAVYPIGPVIDVNGPGRWHPDRAQFKRVIEWLDRQPKDSVVFLCFGSMRSFSEPQVKEVAHGLERAGFRFLWSVRDPPKAKLGIPSDYSNLETVLPSGFLDRTVEIGLVCGWVPQVEILGHQAVGGFVSHCGWNSILESLWHGVPIATWPIFAEQQ…
>Bnt05T007753.1
MSENSHSSTPQHCQNEVFFISTPAIGMLTPTVEFARRLRRWPLRHRPPHPGPTLAHHPLIHPIPAPSSPNLRFHLLPPATHPPSPDHSRTYVAHVSALVEAHKLGVKRAVSGTRRRVAGLFVDMFCTPVIDVADELGVPSYLFFASPAGFLSLMLGLRGDLGTRLASDSAAGAEFGVPGFANPVPSRVLPTTVLERGDGYSWYLRHANRYALTKGIIVNTLQELEPLVLDSLSVGGLPGVYPIGPVLDLVGPAQWHPDRAQHERVVTWLDKQPESSVVFLSFGSMGSLSGPQVREIALGLKRVGFRFVWSCRDPPKTRLGVPGEYPSFDDVLPDGFLDDTSQTGLVCGWVPQVSILAHRAIGGFVSHCGWNSVLESLWHGVPIATWPIYAEQQLNAFEM…
>Bnt05T007754.1
MSENSHSSSTPQHCQNEVFFVSTPAIGMLTPTVEFARRLVRHSGDGLSATVLLIPVPHWPTIHSYTQSLPATSSPNLRFHLLPPATHPPSPDHSRTYAAHVSALVEAHKPGVKRAVSGTRRRVAGLFVDMFCTPVIDVADELGVPSYLFFASPAGFLSLMLGLRGDLGSRLASDSAAGAEFGVPGFANPVPSRVLPTTVLERGDGYSWYLRHANRYALTKGIVVNTLQELEPLVLDSLSVGGLPRVYPIGPVLDLVGPAQWHPDRAQHERVVTWLDKQPESSVVFLCFGSMGSLSGPQVREIALGLKRVGFRFVWSCRDPPKTRLGLPGEYPSFDDVLPDGFLDDTSQTGLVCGWVPQVSILAHRAIGGFVSHCGWNSVLESLWHGVPIATWPIYAEQQ…
>Bnt05T008871.1
METKRRGSGIVNVLAVPYPSQGHVNPMLQFCKRLSSYDYGLGLKVNTTLAPSLFISNTFQPNPSPFVQFASISDGFDHGGFACANSVADYLSRLQSAGSRSLAALIEQRRASDSPIDCVIYDAFLPWALDVAKRFALPAAAFFTQACTVNYVYHLLHHGALQLPMDDDRSFPLAVDGLRLLGGPRDMPSFVGVAGSYPAYFEMVLSQFSNANQADFVLVNTVYELEEEAVDSMSKAYPLLLTIGPTIPSAYLDKRIQDDKDYGFNLFVSHHSSLSVTKWLDAKPPRSVVYVSFGSMANLSPRQMEELAVGLQSAAFDFLWVVRSAEEEAKLPQGFLREMGGSGSKGLIVNWSEQLEVLSHEAVGCFFTHCGWNSTIEALSLGVPMVGMPQWTDQPTDAR…
>Bnt06T009281.1
MLPYMAHGHLIPCLALANQILRRAAEPLSVIVATTKLNIHYLRSSRSSDSDDILFAELPFRSADHGLPPDTENTENLPLAKIADFLHASRALEAPCRAYLRDAAAARGGRAPLCLISDVFLGWAARVAADAGTVNVAFSTGGAYGTAAYVSLWLNLPHREIAGDEFAVPGFPERCRFSTSQLHRYLRSADGTDAWSRFFQPQISMSMESHAWLCCTVEEFEVLGLEILRNYLKTPVWPVGPLLPPSISRQRVGKECGVSVENCVEWLDSQAPKSVLYVSFGSQNTIGAPEMMELAIGLEKSERPFVWVIRPPLGFDPKEEFKPEWLPEKFEERMKEKKRGLLVRNWAPQLDILSHRSTGAFLSHCGWNSVMEALSQGVPLVGWPLAAEQAYNAKMLAEE…
>Bnt06T009448.1
MEKEIVKKSKKLGHCLMLTYPRVGHINPMLQFSKRLRSKGVKVTLVLTNYASRTIDISGAGSFAVETISDGYDCEVGLAESNADYLERFRRVGSEGLAGIVEKYAGSGRDPVDCIVCNAFVPWGLGVARRLGLVGALFFTQSCAVDSVYYHANKGLLKLSVSEPEILVPELPVMKLSDLPSALSAPPTDPTSYNMLVGQFTDAEKADWVLCNTYYELEEKVANWMMERMKLRTIGPTIPSMFLDKRLEGDKQYGVSLSNPNTEICMKWLNSNPKRSVVYVSFGSFVSVGAEQMKEVASWLSKTSCRFLWVVRASETNKLPGGFVDETCEKGLVVSWCPQLEVLANDAVGCFVTHCGWNSTLEALSLGVPMVAMPQWSDQSTNAKHIADVWKVGLKPQAD…
>Bnt06T009449.1
MEKEINSNKFPHYLVLTYPTVGHINPMLQFSKRLEHKGVKVTLVLTKFMQRAFQISTSMAIETFSDGYDEGGMGEAESLDAYHERFWRVGPQTLTQLLEKLSAGTRHAPAECIVYDAFLPWVLDVAKGFGLPGAVFFTQSCAVDSIYYHVNKGLLRVPIETEEISIPELPILRRSDLPSFVSDPDSYPFLFRMLVEQFSNLDKADWILCNTYYELEERVVDWMAKILPLRTIGPTIPSMYLDKRIQGDNQYGLSFSNPNSEKCMNWLNSCPKQSVVYVSFGSLVAVEAEQIEEVACGLKRSECHFLWVVRASETNKLPKGFVDETCEKGLVISWCPQLEVLANDAVGCFVTHCGWNSTLEALSLGVPMVAIPQWSDQSTNAKYVMDVWKVGLRAEADEK…
>Bnt06T009450.1
MEKEINSNKVPHCLVLTYPSVGHINPMLQFSKRLEHKGVKVTLVLTKFMQKAFQISTSFAIETFSDGYDEGGAGEAESFDAYLERFWRVGPQTLTQLLEKLSAGTGQYPAVDCVVYDAFLPWVLDVAKGFGLPGAVFFTQSCAVGSIYYHVNKGLLRVPVESDKISIAEMPTLRPSDMPSFVSDPGSYPSCLNMVVEQFSNLDRADWVLWNTYYELEDKHVLHGRGQRNFQTSYIFALVLSPLKPDQYSLFIRKSTTCSTFVRVYNDYIDWSPGPTRVVDWMAKILPLRTIGPTIPSMYLDKRIQGDNQYGLSFSNPNSEKCMNWLNSCPKQSVVYVSFGSLVEVEAEQIEEVACGLKRSECHFLWVVRASETNKLPKGFVEETCEKGLVVSWCPQLEV…
>Bnt06T009451.1
MEKEINSNKVPHYLVLTYPTMGHVNPMLQFSKRLEHKGVKVTLVLTKFMQKAFQISTSIAIETFSDGYDEGWSGEAESLDAYLERFWRVGPQTLTQLLEKLSAGKGQYPAVDCVVYDAFLPWVLDVAKSFGLPGAAFFTQSCAVGSIYYHVNKDLLRVPVESEKISIAELPTLRPSDLPSFVSDPSSDPSCLKMVVEQFSNLDRADWVLCNTYYEVEEKEVNWISKILPLRTIGPTIPSMYLDKRIQGDNQYGLSFSNPNSEKCMNWLNSCPKQSVVYVSFGSLVEVEAEQIEEVACGLKRSECHFLWVVRASETDKLPKGFVDETSEKGLVVSWCPQLEVLANDAVGCFVTHCGWNSTLEALSLGVPMVAIPQWSDQSTNAKYVMDVWKVGLRAEADE…
>Bnt06T009452.1
MLQFSKRLEHKGAKVTLVLTKFMQKAFQISTSIAIEAFSDGYDEGGIGEAESFDAYEQRFRRIGSQTLTQLLEKLSAGTGQYPEVDCVVYDAFLPWVLDLAKGFGLPGAAFFTQSCAVGSIYYHVNKGLLRVPVETEEISIAELPTLRPSDLPSFVSDPGLYPSTLKMVVEQFSNLDRADWEVNWIAKILRLRTIGPTIPSMYLDKRIEGDNQYGLSISNSNSEKCMKWLSSCPKCSVVYVSFGSLVEVEAEQFKEVAFGLKRSECHFLWVVRASETDKLPKGFVEETCEKGLVVSWCPQLEVLANDAVGCFVTHCGWNSTLEALSLGVPMVAIPQWSDQTTNAKYVMDVWKVGLRAEADEKGIVRQEELEKCVKEIMEGERGKEMRLSAVKLSGLAKK…
>Bnt06T009453.1
HVGSETLAGLVERLAGSGQPVRCIVYDAFLPWVLDVAKRFGLVGAAFFTQSCAVDAVYYHANKCLLKAPAASGEEISMPGLPRLGRSDLPTFVSEPGSYPAMTKMVVDQFSNVERADWVLCNTYHELEEEVVNWMKKILPLRTVGPTIPSMYLDKRLEGDKHYGLMMSPNMANPNCAEPCMNWLNSRPKRSVVYVSFGSLAQVKAEQMAELACGLKRSNYEFLWVVRASETNKLPKGFVDETCEKGLVVSWCPQLEVLANDAVGCFVTHCGWNSTLEALSLGVPMVAIPQWSDQSTNAKYIMDVWKVGLRAEADEKGIVRQEELEKCVKGIMEGDRGKEMRMNAIKLSGLAKEAVDSGGSSDMNIDEFVATLQA
>Bnt06T010117.1
MAHQLSTPFWCRTLGKGHVNPLLRLGKRLAAEGLLVTLSTTKAFGALIRAANAIPEGRAEPVGRGSIRFDFFDDGLPHDDPRRADFAFYISQLERAGRPSVAALIAAQSVPVTCVVNNPFVPWACDVAEDLGLPCATLWVQSCAVFASYYHYFHKTVPFPSEAEPEVDVKLPGLPVLKHDEVPSFLYPGHRYRAFGELILGQFKNLSKSFCVLADTFQELESDAVGEISRLCHVRPIGPLFLGPKPAGGDVSGDLMQPTGDCVAWLDGKAAASVVYISFGTIVYLKQEQVEEIAHALLRSGVSFLWVVMPPPKETGLERHALPEGFVEEARERGKVVEWSPQEEVLAHPAVGCFVTHCGWNSSVEALASGVTVVALPQWGDQVTNAKFLVDVFGVGVRM…
>Bnt06T010145.1
MDSEAPIVIYFFPFSGGGHQIPMIDMARLFAAHGASSTIIASPSAAAAFCAAVERDRLAGKRIAVHALSLPDGASSPDADMSAPPFTDTSVLRRPLERLLASSPPDCVVVDAFHRWAAETLDGLGVRRIAFNGSGCFSRCVSECLRRHTPHELVGSDSEPFIVPGLPDPIELTRSQLPKRLKTKNNNVHVPDKIRESEETSFGVLVNSFYELEPKYAEYYGKEMGRKAWLVGPVSLCNRDVSDKVERGQKVSVDEQYLLNWLDSKEPDSVVYISFGSLARVSAEQLAEIALALESSDHPFVWVVGKRSGPEPDGAENWLPDGFEERAREAKRGLIIRGWAPQLLILGHAAVGGFVTHCGWNSTLEGLSAGVAMATWPMSAEQFVNEKLVTGVAGAGVRV…
>Bnt06T010452.1
MSVTKTAHVAVIAFPFTSHSISLHSLVVRLARSSPNTHFTFLNTPTSNASLFNKIAQLPPNLKPYDLHDGVADTEGRNPLEISYFEAIELFLGALLRPGSLKAALDGAAAAAGAAVSCMLVNASLVVFLREAGELLGARVPWIAVFTAAPWLLSAYVHADAIRQRCAAAATIGDADVVADPALDFVPGLAGMRVSDAQPREMFLGNLEERFWFLEALSRLGQALSQASAVVLSSFRELNPDDLNHDMESKFHTLLNVGFLTVSVPPPPLPHPDSDPTGCLAWLDGQKARSVVYISFGTAIELSENEIKATAEALEESGISFLWSIRDHLKRLLPSEFAEKTRHRGKMVEWTNQVQVLEHGSVGVHVSHCGYNAVSESIANGVPIIGRPFWGDNQMNARM…
>Bnt06T010518.1
MAGQDVDEVKKKQPHALCIPLPAQGHINPMLKLAKLLHSKGFHITFVHTEFNHNRLVRSHGPGSVAGSSRFRFETISDGLPPSNNRGILDLPALCNAIPAVRGRSSFRGLVLRLLEGSPAPPLSCIVSDGVMGFTMDVAEEFGVPEVLLFTPSGCGMLGYLQYHELVERGYFPLKDESYLSNGYLNTVLDWIPGMKGVRLRDLPTFLRSTDPDDTMFNYNLQMMKNAKRAKSVIFNTFDELEPQVLEAIKTNHPDFTNQLYTIGPLPLLYHQRVTDNKLDFTNLESIESSLWKEDVACLDWLDKRDPKSVLYVNFGSLITVTPKQLSDFAWGLSNSGYPFMWVIRADLVDGGDEITSESFSEEIKGRGLIIGWCPQERVLRHPSVGGFLTHCGWNSTIE…
>Bnt06T010519.1
MSCVNNNNKPHAVCIPFPAQGHINPMLKLAKLLHQRDFYITFVHTEYNLRRLLKSRGLEAVNGLPGFRFEAIPDGLPPSAEADATQDIPSLVDSTTKTCLEPFRRLLSRLNDSKDSQNDAVPPVSCVVSDSAMTFTVEAGEELGVPVALLWTASACGFMAYMHFPDLIQKGLIPLKDESYLKNGYLDTVIDWIPGLNDIQMKELPSFLRTTDPNDIMLNLTRLVHAASSRASAVILNTFDSLERERRPRSLLHVPSSPRRWAAPHPCRKDSEERRSFVLCRVQSLERGV
>Bnt07T010776.1
MADLQEKKPLPHIAIVPTPGMGHLFPLIEFAKRLAVQHKFAVTFIIPNDGHSSMELQKKLLKSLPNPISFAFLPPAKFDDIPDDAMIETRMELTLIRSLPALRESLKAIIAESTLSALVVDVFGPSAFDVARELGILPYIFFPTNAMVLSFFFYLPKLDAITSSEYCLLPEPIKLPGCAPIHGRDLFNPLHNRKTETYKAFVLMAKRYKLASGIMVNSFMDLEPGPFKALKERVHHNPPVYPIGPLTQTGLKNDVNESECLAWLDNQPTGSVIFVSFGSGGTLSSEQVIELAFGLEMSGQRFLWVLKTPNDRSSEAAFFTLTSTKSPFDYLPKGFLERTKEVGLVVDSWAPQIQVLAHGSTGGFLTHCGWNSTLESVANGIPLIAWPLYAEQRMNAVFL…
>Bnt07T010992.1
MSAATCMMEYEPHKKVSSESESFVIPNLPHEITLTMDQVPSHLREGSEWYSFAKKVNESELTSYGVIVNSFYELEPDYADHYGRFLGRKAWHIGPICLLNKDREDKAQRGPKSSIGEHECLNWLNSKEPKSVVYVSFGSVANFSGKQLVEIAKGLEASGKQFIWVVKKEKREGVREEWLPEGFEERVEGKGLIIRGWAPQVMILDHEAIGAFVTHCGWNSVSEGICAGLPMVTWPVAAEQFYNEKFLTQILGTAIGVGAVKWARFVEDSVKSEAIAKAVNRIMAGEEAEEMRGKAKALAEMARKAFEEGGSSYSDLESLIEELKLRQTA
>Bnt07T011055.1
MSTKGKPEPHVLVLPFPAQGHVKPMLTFSQLLCHVGIHVTFVNTEHNHRRLGRDRSDLSERFASLVRFAAVPDGLPAAHARSEAQMVVDIVASYGAFGGAARQPLRDIIAASEPPVTCLVADGMMSFSYDVAEELGIRVVAFRTVPGCALWAYFCLPLLVQKGELPFPDEDMDQMVNGIPGMEGMLRRRDLPGICRLPVNHFAFEFAVKQTQALTRASALILNTVEALEPQALNQISSHFPSTYTIGPVRILLQSWISLQNDPRGGSSSGALWKEDRDCMTWLDSQPRRSVVYVSFGSLATVTRGDLLEIWHGLVSSGNRFLLVVRSDMIVDGDHHHDDHELQMGMSERGYLVDWAPQEEVLGHRAVGGFLTHSGWNSTLEGIVAGVPMLCWPKSVDQQ…
>Bnt07T011152.1
MATDDDDQKKLLRIFFIPFCSAGHAIPMVDTAILFARHGVDATIVATAANARLFQRSIDRESSAGRPIRAHILPFPAAEAGLPAGVESAQSAQSLDDFSKVFQAFLVLLRGPIERLLREARPDCIVSDAFFMWSGALAAELGVPRLVFHSSSYVGHCGDLCAVRRQYDVVAEGVLALRGLPHKMEMLRSQLPDWVGTPGKVADLLGSVLDYARASDGAIVNSFTELESGYEEWFMRTHGIRAWSVGPTLLRVDDNGYNSDVSSDENNHEVLKWLSSKERGSVVYVSFGSNGKIQQKQLFELAYGLEACGQPFVWLVSSGAESDRGALPEGFVERTKRGGTAFVIHGWAPQKLILRHPAVGGFVTHCGWNSVLECLSAGLPMVTWPLSAEQFYNEKLLVD…
>Bnt07T011603.3
MGKSKVLIIGGTGYLGKRLVRACLEEGHETYVVHRPEIGVDIEKVQTLLSFKARGARLVAASFDDHRSLVDAVKLVDVVVCAVSGVHIRSHHILLQLKLVDAIKEARNIKRFIPSEFGTDPARMGHAIEPGRVTFDDKMVVRKAIEEAKIPFTYISANCFAGYFLGGLCQPGHILPSRDSVTLLGDGNKKAIYVDEDDIARYTIKSIDDPRTLNKTVYIRPPKNILSQREVVQVWENLIGKELQKSSTSEQEFLATLREQNYAEQVGLGHYYHVCYEGCLANFEIGPDVGLEATELYPQVNYTSVEEYMKRYSNLKEAPSKAEALANLRREPKMVGEEEKIFVVTGPGKGHVNPCLELCKHLALRNYHTTLVIPSSSSTPPLSAAQNPLISLLPIAGPS…
>Bnt08T012480.1
MADQAMRSEAPHVAIIPSPGMGHLIPLVELAKHLVRAHSITATFVVPTDGPPSKAQRAVLSALPPAIDHVFLPPVSFDDVRDGAKIETLITLTVARSLPHLRAALAALRARGLRLAAVVVDLFATDAFDAARELGLASYVFYPSTALVLSLFLHLPELDQTVSCEYRDLPGPVEIPGCVPIPGSELLDPLQDRKNDAYKSVLHNAKRYRLADGIMVNSFRELEPGAIESLSKTKEGLPRVYPVGPLVNMETSAKADESNCLTWLDDQPRGSVLYVSFGSGGTLGSAQIRELAAGLERSEQRFLWVVRRPNDSVANATYFDAHALSHESFDFLPEGFLRRTKDRGLVVHSWAPQAQILAHPSTGGFLTHCGWNSTLESVANGVPLIAWPLYAEQKMNAYV…
>Bnt08T012737.1
MESSNKNQSVLLHIAMFPWLAHGHVMPFFELSKFLAQKGHRISFISTPKNLNRISNLIPQNLSHLITLVSLPLPHSTSELPIHKVPFLKKAYDKLELGLTQFLRDSNDASWIVHDFACHWLHRAASQLGVGSVYFSIFGATTIAFFGSPAEMLGRHRRRPEDFTVVPRWMDSLSNDNNGVAIAYKLHEMVSHWDCMDSDVTDSQRFAEVIQGCRFVIVRTCPEFEADSLSLLGELYGKPILPAGVLPRSLQEGDFDFDCDEKWKGLKEWLDGKEENSVVYIALGTEVSLSLDFMHELARGIEKSGLPFVWVVNNRHLVEGAFGSDIIPPGFETRVSDRGLVWRGWAPQLKVMAHSSVSGFLTHCGWSSIIEGLGLGRALILFPGGSSDQGLVARLLAGR…
>Bnt08T012738.1
MESSNKNQSVLLHIAMFPWLAHGHVMPFFELSKFLAQKGHRISFISTPKNLNRISNLIPQNLSHLITLVSLPLPHVDGLPQGTESTSELPINKVPFLKKAYDKLELGLTQFLRDSNDVSWIVHDIICYWVHRVASPLGVDSLCFSIFCASSIAFFGSPAEILEGYRQRPEDFTVAPRWMQLPGNQKAVAIAYKLHEIASHWDCMDLDMGDFQRLAEAIRNCHAVIIRTCPEFESDSLSLLGTLYEKPVLPIGLLPPSAAEDCGAQLRNERWESLRVWLDGRDEKSVVYIALGTELSLSRELMHELASGVEKSGLPFIWVVNDRPLVEGTLGSGIIPPGFENRVTGRGLVWRGWVPQLGVLAHPSVGGFLTHCGWSSVIEALGIGLPLILFPGGSSDLGL…
>Bnt08T013393.1
MSRFHVAMFPWFAVGHITPFIHLANELAVRGHRVSVLLPQKALLQLQHHSLHPDLIAFHAVPVPSVAGLPPGAETASDIHLSMSHLLAAAMDLTRPLVREFLLSAAPVDFVFYDFAHWIPPLGGRDRRQVPRHVPRDRALTEDDVNHPPPGYPSSTVVLSGPEARSLLFIAAPFGDGITFYDRTTAAMRNADALCIRTCRELEGPLCDYMGAQYDNKPILLTGPILPNSTTDTPSALEPRWAQWLDTFESNSVVFCAFGSQHVLEKEQFQELLLAFELAGHPFLIALRPPVGCATVEEAFPDGFEDRVRGRGAVHGGWVQQPLILAHPAIGCFVNHCGFGSMWESLTSDAQIVLVPHLGDQILNTKLLAGELRVAVEVERDEHGRFSKKGLSEAIKSVM…
>Bnt09T014140.1
MSSLTTGDSTNHLHHHHILVFPYPAQGHMLPLLDLTHQLALQSFTITILVTPKNLPTLTPLLSSHPTAVHALVLPFPPHPAIPAGIENVLHLGNLGNMPIINALAKLHDPIVQWFRSHPNPPAAIISDFFLGWTLGLARGLGVPRVAFFSSGAFTASVLDHHWSNTGGESAESPPPVVEFLGLPRSPCFKEEQLPSLLRVCRRLTPETAFVKGSMMENLPSWGCVFNTFEGLEGEYLSHLRKRVGHERIYGVGPLSLLGASAEKRADWGEVRAWLDACVEDSVLYVCFGSQKLLNGRQMEALASGLEASGVRFLWVVKPGNAEQAAEGSGVVPDRFEERVRNRGLVISGWAPQVAILGHKAVGGFLSHCGWNSILEGAVAGVRILGWPMEADQHVNARL…
>Bnt09T014422.1
MEEIMNKSYENESKKFYKGHVVVIPYPSQGHINPLLQFAKRLASKGVKATIATTRYTVASINAPGVAVAPISDGFDAAGFAEAESVDAFLRSFRSNGSATLSRLVRGFAATDTPVSCIVYDAFLGWALDVARRHGVAGAAFFTNSAAVSVVFCRLHHGLLALPLEDDDMPLSSVPGVPPLHFRDLPSFLRLPESYPAYLAMKLSQFSNLKSADFVFANTFEALEGEVVEGASKHWPAKLIGPMVPSAYLDGGIEGDKGYGASLWKPLSEECLRWLETKPPRSVVYVSFGSMVSLTEKQMGELAWGLKASGSHFLWVVKEHERDKLPDGFAEMAKGKGKGLIVAWCNQLEVLANEAIGCFVTHCGWNSTLEGLSLGVPMVAIPQWADQLTDAKFIADVWE…
>Bnt11T016573.1
MASSVNDVCLIAMHKEDEADHKLHIAMFPWLAFGHIIPYLELAKLFAQKGHKISFISTPRNILRLPKIPPHLSPLINLVKIPLPNLHGLPNDAESTTDLPREKIPILKKAYDLLQDPIANFLKTSRPDWLLYDYACFWLPGVSKRAGIRNAFLSIFIASCLGFFPAEFPDYRKSPEDFMAPPRWVPFPSTIALRRFEISQAENEISGRDDDAVPLAYRFAQVLSGCDVVAVRSCRKLENDWLGLLEDRLHKPVFPIGQLAPSPSTSDDETNTWGSIQTWFDGQGNNSVVYVAFGSEAQLSQDNLTELALGLELSEMPFFWVIRNRTGSAGCDPVELPIGFEDRARGRGFVCRSWAPQVKILAHGSVGVFLSHSGWSSVVEALRFAKPLVLLPLGNDQGL…
>Bnt11T016574.1
MAMDKQEEDEADHKLHIAMFPWLAFGHIIPYLELAKLFAQKGHKISFISTPRNILRLPKIPQNLSPLINLVKIPLPNLHGLPNDAEATTDLPLEKIPLLKKAYDLLQHPIADFLATSRPDWLLYDFACFWLPGVSKRAGVRNAFFSIFIASCLAFADTEFPGYRTSPEDFTEPPRWVPFPSTIALRRFEILRLMNEIVGDDDTVSVAYRFAEVLKGCDVVAVRSCWSLEKEWLDLLRDRLHKPVFPVGQLSPISHANHDDDKNDNMWDSIKHWLDDKPKNSVVYVAFGSEAQPSQDDITEIALGLELSEMPFFWVIRSGRTGGSEPARLPVGFEERVRGRGFVCRSWAPQVRILAHESVGVFLSHSGWTSVVEALGFAKPLVLLSFANDQGLNERFLGE…
>Bnt11T016589.1
MRNQRLVLVPCPYQGHINPMLQLAKALHSKGFSITIAHTVFNSPNNGHPDFAFVALPDGLSGCEFTSTDPMSTVLAINENCRGEFKACVQRVIEQAESRGEAGAAWVIADEFMFFAEDVANELSLPSAVLRTTSAATSLARSGLVKLTEQGCLVRQDSLSREIVPELDPLRFKDLPFSLTHNSEKYSIIMTRTYGHRKSSATIWNTVNCLEQSILEQIQKQFQVPLFPIGPLYMIAPPISSSLMEEDRSCVSWLDKQARSSVIYVSCLGSVASLSEKEFVEIAWGLANSAQPFLWVIRPGSVGMSDWIELLPEGFRDAVGGRGCIVKWAPQKEVLAHSAVGGFWSHCGWNSTLESLAEGVPLICRPCFSDQKVNARYASHVWRVGLELEELERVAIERA…
>Bnt12T017409.1
MANQEDKESLHKPPSSYSSIVVVMVPFPAQSHLNGLLQISHVISSYNIQVHFVSSSLHNSQVKSRAANRNPNPNIIFHDLPMPDFESPPPNKILSHFFPSLQASLGLRQPVKSLLESLSGTTRRLVIIHDPLMSIVVQDACALPNAESYLFNCISAISTFGLARDAAGLKDEARLKMREEIPSADGCVDAGLQDFVARQFECLKTMKISGHLRNTCRVIESEFLDFIEEKEREVDESIKHWAIGPLETVTMFKNRSTNSSDHSKRVGQCLEWLNKQEPKTVLYVSFGTTSFVEDEQIREIAIGLEQSGAKFIWVLRDADKANVFDEVEVRRPKLPLGFEKRVEGEGVGMVVREWAPQLEILGHPSTGGFMSHCGWNSCLESLSLGVPLAAWPMNSDQPM…
>Bnt12T017500.1
MSPMLHLAKLLHSKGFMITIILISTAHELSNPSESYPEFLFQSIDGVSPESVCASLIGGDIMLYLFLLNEKCKAPFKDYCLLMSKLRPYSGGCFGPVSCIVYDAVMYFSADVADEVEIPRIVLRTSSASTFLALSLDQLKQKGLVAKEQHLEQPLPEFPILRPKDMPVFNSSDNEARDEALAKIHNGTTTASAIIWNSLHCLEAAMFAKVEDKILAPIFPICPSLYYKQNKSSFRGLYTEDQSCISWLESQAPKSVLYVSTGSLVNVTKNEMCEMAWGLANSDQPFLWVVRPGLVNGSNGLELLPKGFTKVTRKRGKVVQWAPQQTVLAHRSLGGFWTHNGWNSTIESVSEGVPMICWPRVGDQRVNARVVSHVWKVGIELEENFGRWEVERAVKRLMV…
>Bnt12T017619.1
MVPFQLQSHLNQLLQLSHVISSYDIQVHYVASSLHISQVKSRAANRNPNSNITFHALPTPEVAPSPSPDSNGLASHLVPSFEASIGLRRPVKHLLASLSEAARRLVVIHDPLMSIVVQDARALRNAEFYVYNCIAAVANFAAAGNAAGLKAWEEIPYSTEGSIDAGFRNFLDRQYECLKMMKISGHLRNTCRVIESEFLDFMEKKEREADENIKHWAIGPLETVTIFKNRSTKTMNHGKRVGQCLEWLNKQEPNLVLHVSFGTTTFMEDEQIRELAIGLEQSRAKFIWVLRDADKADVFDEVEVRRPKLPLGFEERVEGEGVGMVVREWEPQLEILGHPSTGGFMSHCGWNSCLESMSLGVPLAAWPIAGDQPMNAALVTKVLKAGIDVREWAAKREEL…
>Bnt12T017621.1
MANQEAKESLHKPPSSYSSIVVVMVPFPAQSHLNGLLQISHVISSYNIQVHFVSSSLHNSQVKSRAANRNPNPNIIFHDLPMPDFESPPPNKTLSHFFPSLQASLGLRQPVKSLLESLSGTTRRLVIIHDPLMSIVVQDACALPNAESYLFNCISAISTFGLARDAVGLKVREDIPSSRGCLATECQDFLDSQFKCLKKIKVSGHLRNTCRAIESEFLDILEEKKREAGENIKQWAIGPLETVTVFKNRATNSLDHSKRVGQCLEWLNKQGQKSVLYVSFGTTTFMEDEQIRELAIGLEKSGAKFIWVLRDADKGDIFDEVGVRRLQLPLGFEERVEGEGVGMVVREWAPQLEILGHPSTGGFMSHCGWNSCLESLSLGVPLAAWPMYGDQPMNAALVV…
>Bnt12T017622.1
MAEQEGKQLGLHKQLSSSSPSIAVVMVPFPLQSHLNQLLQLSHIIASYNIPVHYVASSLHNSQVKSRAANPNNPNIVFHDLPTPDFPSPLPSDTRFPTHLIPSYKASVGLRQPVESLLRSLAETARRLVVIHDPLMSIVVQDARELPNAEFYIFNCTSAVSSFVFARDEAGLKMREEIPSADGCVDTGLQDFLARQFECLKTMKISGHLRNTCRVIESEFLDFIEEKEREADENIKHWAIGPLETVTVFKNKATNSSDHSKRVGQCLEWLNKQEPKSVLYVSFGTTSFVEDEQIREIAVGLEQSGAKFIWVLRDADKANVFDEVEVRQPKLPLGFEERVEGEGVGMVVREWAPQLEILGHPSTGGFMSHCGWNSCLESLSLGVPLAAWPMNSDQPMNTV…
>Bnt12T017623.1
MAHQEAQEKPSSSSSIAVVMVPFPAQSHLNQLLQLSHIISSYNIQVHYVGSSLHNSQVKSRSTIRNPNPNITFHDLPPPDFPSPLPHNTKFPSHLMPSFEASVGLRQPVTSLLESLSRTARRLVVIHDPLMSIVVQDACALPNAESYAFTCASAVFSFVFVRDEAGLKIREEIPSLEGCMDTEFVDFVARQLECQKMIKTSGYLYNTCRVIESEFLDFMEKKEREVNENIKQWAIGPLETVTVFKNKATNSSDHGKRVIQCLEWLNKQEPKSVLYVSFGTTTFMEEEQIRELAIGLEKSGAKFIWVLRDADKANVFDELEVRPPKLPLGFEERVEGEGLGMVVREWAPQLEILGHPSTGGFMSHCGWNSCLESMSLGVPLAAWPMNSDQPMNGALVVSV…
>Bnt12T017643.1
MVVLPDPLDGELSVMAVVESQRSSSATSRNPNPNIVFHALPAPEVAPSPSPNSADFAAHFVPSFEYSIGLRQPLSEAARRLVVIHDPLMSIVVQDARALRNAEFYVYNCIAAVATFAAAEDVGGDSVPLWVIGSEFLDLVEEKDREADENIKHWAIGPLETVTMFKSRATNSSDHGERIGQCFEWLNKQEPKSVLYVCFGTTSFVEDEQIRELAIGLEKSGTKFIWVLRGADKVHVFDEVEILGQPSTGGFMSHCGSNSCLESLSLGVPLAAWPIGGDQPMNAALVTKVLKAGIDVREGVRREELVSSSVIAEVVERLMKSDEGKAIRKRAEYLGSELRKCTEEGGVSRLELDSFVAHITRI
>Bnt12T017644.1
MAKDKAIRQPNNGSFPSSKPSQRAFANLPRHFLVQHPSPLCFLVPAQLPGQVPRSEPKPEPEHHFPRLANARFRISTPKQDLITLLPFLTSLSRPKSLLESLSGTTRRLVIIHDPLMSIVVQDACALPNAESYLFNCISAIPTFGLARDAAGLKVREDILSSRGCLAAECQDFLDSQFKCLKKIKVSGHLRNTYRAIESEFLDILEEKGRKAGENIKQWAIGPLETVTVFKNKATNSSDHDKRVGQCLEWLNKQEPNSVLYVSFGTTTFMEDEQIRELAIGLEQSGAKSIWVLRDADKGDIFYEAGVRRLQLPLGFEERIEALGMGIIGHPSTGGFMSRCGWNSCLESLSLGVPLAAWPMYGDQPMNVALVVSRLKAGLDVREWTKREELVSSSVIAEV…
>Bnt12T018165.1
MDSGEAINQLHFVLIPLMSPGHLIPMIDMAKLLAQHGIFVTIVTTPLNAIRFNSMIERAVKSGLKIQLLTLNFPSLEAGLPEGCDNMDKLSERSLIKNFFEAASMLQQPFENSLQSLQPPASCLVSGKNLGWTVETCKKFKIPRIFFDGMGCFAFSCTNSLETSGVLKGVSSSEPILVPGLAHRVALTRVQLPENLNAVAADMTEVRNKMRAAEVVADGIVVNTFDELELEYVEEYKRVKGDKVWCIGPVSGCNKSELDKAERGEKISSTDVDKCLEWLDTWEQGSVIYACLGSICGLKSRQLKELGLGLEASNRPFIWVVRGGEKSEGLERWIAEEGFEARTSERGLVVHGWSPQLMILSHPAIGGFLTHCGWNSTLEGIGAGVPLVTCPLFAEQFIN…
>Bnt13T018475.1
MASQNPKPAPTKHIAVLAFPFGSHSPPLLRLVGALSASAGACVGVRFSFFSTARSNDALFGGSEGLGDVRRCDVGDGWPEGHVPTGNPIEPVEMFLRATPGNFAAAMEAAESEAGARFSCVVSDAFLWFAGDLAAERGVPWVPLWTSGPRSLLAHLETDEIRRRFGGGGLASSKDDQTLDFLPGFSAIRVSDLPEGVLTSSDHGDDQPFPNMLHRMGQSLHKATAVLINCFHEIDPEISDILGARLRNFLNIRPFMLALEPPQPSSAAPGDENFCLEWLSKHEAGSVVYLSFGSVVTLPPHEVAALAEALEETGLPFLWSFRGPKPGRLLEGKLGSRGRLVSWAPQVDVLKHPAVGAFVTHCGWNSVLESLAGGVPLVCRPFFGDHMLNMRTVEAVWRV…
>Bnt13T018476.1
MASQNPKPAPTRHIAVLAFPFGTHAAPLLRLVGTLSAAAGSASGVRFSFLSTARSNDALFGRAEGIGDVRRCDVADGWPEGRAPTGNPIERAEMFLRATPGNITAAMEAAESEAGARFACVVSDAFFWFAGDLAAERGVPWVPLWTAAPRSLLVHLATDEIRRRFGGEGLTSSKEDQTLDFLPGFSAIRVSDLPEGVVTISDHGDDQPFPNMLHRMGQSLPKATAVLINSFRQIDPEISDILGARLRNFLNIGPFTLTMQPPQPASSAAPAGDENGCLEWLSKHEAGSVVYLSFGSVVTPPPHEVAALAEALEETGLPFLWSFRGPRPGRLLEGESGGRGRLVAWAPQVEVLEHPAVGAFVTHCGWNSVLESVAGGVPLVCRPFFGDQMLNMRTAEAVW…
>Bnt14T019470.1
MMQLAKLLHSRGFHVTFVNTEFNHARLVRSRGGPAALAGGLPRDFRFEAIPEGLPASGRDATQDVPALCDATRKNCLAPLKELVARLNSAPGDGPPVSCMVSDGVMSFGIEAGRDLGIPQVQFWTASACSFMGYLHYDELVRRGIVPFKDEKYLHDGTLDTPIDWIPGMKNVRLKDLPSFIRTQSIDDIMFDFMGSEARNCLNSSAIVFNTFDEFEREVLEAISAKFPNIYTIGPLPSLARHVPESDFKSLSSSLWKEDSRCLEWLDTREPNSVVYVNYGSVTTMTGQHFNEFAWGLAKSGRSFMWIVRPDVVEGSDSAALPEEFFEEVKDRGLIASWCPQRQVLEHPSVAVFLTHCGWNSTLETVVAGVPVICWPFFADQQTNCRYACTNWGTGMEVD…
>Bnt14T019750.1
MLRVFFLPFGGSAGHMYPMVDAAILFARHGVDATVATTPANALIFQAAVARERAAGRRIRIRTVPFPSAKAGAPTGHENLPAAPSSDIGMAVGKAGSRIMDPCLAVGRGLWLLEEPLRELLREACPDCLISDMFFPWTADAAAELGIPRLTLHTSGFIECCADHSLRHHQPHKHSTDSDDVVSLPGLPHKIEILKSQVPEWIRTTNDFSRIMDSIKASELKSYGAVFNTFRELDGPYEDHFVNALGKKAWSIGPLCLWLNQDDGSGKAESYNFFGGEKEEENWEVLKWLSSKEESSVLYVGFGSLTKLNGTQLGELARGLEASGRPFVWVVQKNGWDSLPEGFEERAKGSGRGFLIRGWAPQREILAHPAVGGMVTHCGWNGILEGLAAGLPMITWPMF…
>Bnt14T019751.1
MAVLSQADDDDQSSLRVFFVPYCSASHMIPMVDAARLFARHGGVDVTIVATEANAAVFRASVDADARAGRRIRIHTLRFPSERVGLPPGVENLQAAAEQWGAVSTGFGLLREPMKRLFRDARPDCLVTDKMFMWTADFAAELGIPRLAFYCNGYFYQCVDRCLGNLSHPEKSPGEDDDVLTTIPGVPGNVSLPRSQIQKWLNSLAAFKQMMGSLRDSELKSYGSLVNSFTELESSYEQHYSREILRTWSIGPTFLAVSDAGVGECYDFGGGEAEEGEIMEWLSSKGRSSVVFVGFGSMSKLGREQVAELAHGLEACGHAFVWVLPKEESGGDALPEGYLERVRESGEGLVVKGWAPQRRILRHPSVGGMVTHCGWSSVLEGVAAGLPMLGWPVFGDQFF…
>Bnt14T019752.1
MVASQIHHDQHHDLILRVFFIPFHTAGHIIPMVDAARLFARHGGVDVTVLTTEANAAVIRNSVDAEARAGGHIRVQILPFPAEQVGLPAGVENLQAATSAEKMAAVGAGFKLLREPMERLLRGARPDCLVTDTYLPWTAGFAEELGIPRLAFHASGYIQQCAEHCLRLHQPVGEDGDGAVELPGLPGDISLLRCQVPTWIKTRTDFTYFMDSMRAAEAKSFGAVFNSFKELESPFEDYYVNSMKRLRAWSIGPAFLAAYGAAAKAERYDFAGGQTTEGEIMEWLSSKDKSSVLFVGFGSFSRFHGSQIAELAHGLEACGHPFVWAFFRQENDERCGGGGEGGDGVLPEGFLDRVKESGKGLVVRGWAPQKRILAHPAVGGMVTHCGWNSMIEGVAAGLP…
>Bnt14T019753.1
MASEPLSIFFVPFPTAGHMNPMLDAARAFARHGGVRVTIVATVANALAFEDSVAADSAAGHAIGLHTLPFPSAEVGLPDGVENLQAAATRDAWRAVHRGLCLLRGPMERLFREARPDCLVTDMFFPWTADAAAELGIPRLVFRSSGYFEQCALHGLRRYYSGSGDGSAGVVALPEVPGKIEFLRSQVSDWIRSPTDYTRLMDAIADSERRSYGVVFNTFREMESPYEDYFRTTLGMKSWSIGPSALWVNGGESATEEEERHEVLKWLDSKEPSSVLYVAFGSLTKLNRTQLGELAAGLEACGHPFVWVVRRDIGDALPEGFEGRARAGGTGFLVKGWAPQARILRHPAVGGMVTHCGWNSITEALTAGLPVVTWPMFAEQFYNEKLLADVLGVGVPVGA…
>Bnt14T019754.1
MGSSPRTAASTSPSSPPPPPSPPPTRPPGTRPSAATPPRAAASKSALLRGSAEQLLRRERPDCVVSDLLFPWTADVAAELGIPRLVFHGSRYFPICAARSCVESRGDDGVVLLSGLPDRIAMLRSQLQDWRDLRSVFRAIAESERKTYGAIMNSFEEMEPAYVAHFRRTVGTKEWSVGPVSPRVNGDELDKIQRGGRIVNSDGPLDGEVLTWLDSKQRKSVVYVCFGSLTRFRAEQRLEISRGLESCGYPFVWVVRKHESVECAEVFPEGFERRVKESDRGLIVRSWAPQLAILEHPAVGGMVTHCGWNSMLECAAAGLPMATWPLFAEQFYNEKLVTDVLRVGVSVGVREWSFDWCNLGKEVVKGERVEEAVKALMGGGEEAAEMRRRAGKLAEAAKK…
>Bnt14T019874.2
MSNKKAHAVCVPFPAQGHVNPMMQLAKLLHSRGFHITFVNTEFNHKRLIRSRGPEFLAGLPGFAFATIPDGLPPSERDATQDVPTICDATRKNCLEPFKELLRRLNSSGEAPPVTCIVSDALLSFGIKAAEEFGIPEVHFWTSSTCSFIGCLQFKELVKRGIVPFKDEKFMHDGTLDTPLDWVPGMKNMRLKDLPSFIRTQSTDDIMFDFIGSEAQKCLESPAMVFNTFPELDREVLEAIAAIFPNIYTIGPLPLLLRHLPRESPLNALSSSLWREDASCLRWLDEREPNSVVYVNYGSVTMMTEQNLREFAWGLAKSERDFLWIVRPDVVIGSDSATLPEEFFGEIEGRGMLATWCPQREVLAHPAVAVFLTHCGWNSTLETVSWGVPMICWPFFGDQ…
>Bnt14T019888.1
MATTTTTAKPHAVLISSPGMGHLIAVLQLGHRLAALHPPLSVTVLVVDLDLRPNPNHDHRHDHNPLLSQFLSTTTCHVIRLPPIEPRHLTTPGDVADPSSAAIVTLIAAAMRAAKPLLRAAISELKLKLEVQVNLLVVDLFGSESLDLAGELGIPYKYVYVPSTAWFLSLTLYLPTLDGLVSGEYVDQPGPIEIPGCRPVRPAEVVDPMLDRSDRQYDEYVRMGVQIPKWDGILVNTWEELEPKALRALRDERLLGRFVGCPVHPIGPLTRPRSTASGPVLEWLDEQPRGSVVFVSFGSGGTLSYEQTTEIALGLEMSGQKFVWVVRPPTETTVDSAYLKKTNDDKSDDDQENDKSFYYLPDGFLGRTRGLGLVVAFWAQQAEILGHGSVGGFLTHCGW…

## Sheet: Table S3
Table S3. Protein sequence of UGTs in other plants.
Protein sequence of UGTs in Arabidopsis thaliana
>AtUGT84A3
MDPSRHTHVMLVSFPGQGHVNPLLRLGKLIASKGLLVTFVTTEKPWGKKMRQANKIQDGVLKPVGLGFIRFEFFSDGFADDDEKRFDFDAFRPHLEAVGKQEIKNLVKRYNKEPVTCLINNAFVPWVCDVAEELHIPSAVLWVQSCACLTAYYYYHHRLVKFPTKTEPDISVEIPCLPLLKHDEIPSFLHPSSPYTAFGDIILDQLKRFENHKSFYLFIDTFRELEKDIMDHMSQLCPQAIISPVGPLFKMAQTLSSDVKGDISEPASDCMEWLDSREPSSVVYISFGTIANLKQEQMEEIAHGVLSSGLSVLWVVRPPMEGTFVEPHVLPRELEEKGKIVEWCPQERVLAHPAIACFLSHCGWNSTMEALTAGVPVVCFPQWGDQVTDAVYLADVFKT…
>AtUGT84A4
MEMESSLPHVMLVSFPGQGHISPLLRLGKIIASKGLIVTFVTTEEPLGKKMRQANNIQDGVLKPVGLGFLRFEFFEDGFVYKEDFDLLQKSLEVSGKREIKNLVKKYEKQPVRCLINNAFVPWVCDIAEELQIPSAVLWVQSCACLAAYYYYHHQLVKFPTETEPEITVDVPFKPLTLKHDEIPSFLHPSSPLSSIGGTILEQIKRLHKPFSVLIETFQELEKDTIDHMSQLCPQVNFNPIGPLFTMAKTIRSDIKGDISKPDSDCIEWLDSREPSSVVYISFGTLAFLKQNQIDEIAHGILNSGLSCLWVLRPPLEGLAIEPHVLPLELEEKGKIVEWCQQEKVLAHPAVACFLSHCGWNSTMEALTSGVPVICFPQWGDQVTNAVYMIDVFKTGLRL…
>AtUGT84A2
MELESSPPLPPHVMLVSFPGQGHVNPLLRLGKLLASKGLLITFVTTESWGKKMRISNKIQDRVLKPVGKGYLRYDFFDDGLPEDDEASRTNLTILRPHLELVGKREIKNLVKRYKEVTKQPVTCLINNPFVSWVCDVAEDLQIPCAVLWVQSCACLAAYYYYHHNLVDFPTKTEPEIDVQISGMPLLKHDEIPSFIHPSSPHSALREVIIDQIKRLHKTFSIFIDTFNSLEKDIIDHMSTLSLPGVIRPLGPLYKMAKTVAYDVVKVNISEPTDPCMEWLDSQPVSSVVYISFGTVAYLKQEQIDEIAYGVLNADVTFLWVIRQQELGFNKEKHVLPEEVKGKGKIVEWCSQEKVLSHPSVACFVTHCGWNSTMEAVSSGVPTVCFPQWGDQVTDAVYM…
>AtUGT84A1
MVFETCPSPNPIHVMLVSFQGQGHVNPLLRLGKLIASKGLLVTFVTTELWGKKMRQANKIVDGELKPVGSGSIRFEFFDEEWAEDDDRRADFSLYIAHLESVGIREVSKLVRRYEEANEPVSCLINNPFIPWVCHVAEEFNIPCAVLWVQSCACFSAYYHYQDGSVSFPTETEPELDVKLPCVPVLKNDEIPSFLHPSSRFTGFRQAILGQFKNLSKSFCVLIDSFDSLEQEVIDYMSSLCPVKTVGPLFKVARTVTSDVSGDICKSTDKCLEWLDSRPKSSVVYISFGTVAYLKQEQIEEIAHGVLKSGLSFLWVIRPPPHDLKVETHVLPQELKESSAKGKGMIVDWCPQEQVLSHPSVACFVTHCGWNSTMESLSSGVPVVCCPQWGDQVTDAVYL…
>AtUGT84B1
MGSSEGQETHVLMVTLPFQGHINPMLKLAKHLSLSSKNLHINLATIESARDLLSTVEKPRYPVDLVFFSDGLPKEDPKAPETLLKSLNKVGAMNLSKIIEEKRYSCIISSPFTPWVPAVAASHNISCAILWIQACGAYSVYYRYYMKTNSFPDLEDLNQTVELPALPLLEVRDLPSFMLPSGGAHFYNLMAEFADCLRYVKWVLVNSFYELESEIIESMADLKPVIPIGPLVSPFLLGDGEEETLDGKNLDFCKSDDCCMEWLDKQARSSVVYISFGSMLETLENQVETIAKALKNRGLPFLWVIRPKEKAQNVAVLQEMVKEGQGVVLEWSPQEKILSHEAISCFVTHCGWNSTMETVVAGVPVVAYPSWTDQPIDARLLVDVFGIGVRMRNDSVDGE…
>AtUGT84B2
MGSNEGQETHVLMVALAFQGHLNPMLKFAKHLARTNLHFTLATTEQARDLLSSTADEPHRPVDLAFFSDGLPKDDPRDPDTLAKSLKKDGAKNLSKIIEEKRFDCIISVPFTPWVPAVAAAHNIPCAILWIQACGAFSVYYRYYMKTNPFPDLEDLNQTVELPALPLLEVRDLPSLMLPSQGANVNTLMAEFADCLKDVKWVLVNSFYELESEIIESMSDLKPIIPIGPLVSPFLLGNDEEKTLDMWKVDDYCMEWLDKQARSSVVYISFGSILKSLENQVETIATALKNRGVPFLWVIRPKEKGENVQVLQEMVKEGKGVVTEWGQQEKILSHMAISCFITHCGWNSTIETVVTGVPVVAYPTWIDQPLDARLLVDVFGIGVRMKNDAIDGELKVAEV…
>AtUGT75B2
MAQPHFLLVTFPAQGHVNPSLRFARRLIKTTGARVTFATCLSVIHRSMIPNHNNVENLSFLTFSDGFDDGVISNTDDVQNRLVHFERNGDKALSDFIEANQNGDSPVSCLIYTILPNWVPKVARRFHLPSVHLWIQPAFAFDIYYNYSTGNNSVFEFPNLPSLEIRDLPSFLSPSNTNKAAQAVYQELMDFLKEESNPKILVNTFDSLEPEFLTAIPNIEMVAVGPLLPAEIFTGSESGKDLSRDHQSSSYTLWLDSKTESSVIYVSFGTMVELSKKQIEELARALIEGGRPFLWVITDKLNREAKIEGEEETEIEKIAGFRHELEEVGMIVSWCSQIEVLRHRAIGCFLTHCGWSSSLESLVLGVPVVAFPMWSDQPANAKLLEEIWKTGVRVRENSE…
>AtUGT75B1
MAPPHFLLVTFPAQGHVNPSLRFARRLIKRTGARVTFVTCVSVFHNSMIANHNKVENLSFLTFSDGFDDGGISTYEDRQKRSVNLKVNGDKALSDFIEATKNGDSPVTCLIYTILLNWAPKVARRFQLPSALLWIQPALVFNIYYTHFMGNKSVFELPNLSSLEIRDLPSFLTPSNTNKGAYDAFQEMMEFLIKETKPKILINTFDSLEPEALTAFPNIDMVAVGPLLPTEIFSGSTNKSVKDQSSSYTLWLDSKTESSVIYVSFGTMVELSKKQIEELARALIEGKRPFLWVITDKSNRETKTEGEEETEIEKIAGFRHELEEVGMIVSWCSQIEVLSHRAVGCFVTHCGWSSTLESLVLGVPVVAFPMWSDQPTNAKLLEESWKTGVRVRENKDGLV…
>AtUGT75D1
MANNNSNSPTGPHFLFVTFPAQGHINPSLELAKRLAGTISGARVTFAASISAYNRRMFSTENVPETLIFATYSDGHDDGFKSSAYSDKSRQDATGNFMSEMRRRGKETLTELIEDNRKQNRPFTCVVYTILLTWVAELAREFHLPSALLWVQPVTVFSIFYHYFNGYEDAISEMANTPSSSIKLPSLPLLTVRDIPSFIVSSNVYAFLLPAFREQIDSLKEEINPKILINTFQELEPEAMSSVPDNFKIVPVGPLLTLRTDFSSRGEYIEWLDTKADSSVLYVSFGTLAVLSKKQLVELCKALIQSRRPFLWVITDKSYRNKEDEQEKEEDCISSSEKSFDEIGMVVSWCDQFRVLNHRSIGCFVTHCGWNSTLESLVSGVPVVAFPQWNDQMTNAKLL…
>AtUGT75C1
MATSVNGSHRRPHYLLVTFPAQGHINPALQLANRLIHHGATVTYSTAVSAHRRMGEPPSTKGLSFAWFTDGFDDGLKSFEDQKIYMSELKRCGSNALRDIIKANLDATTETEPITGVIYSVLVPWVSTVAREFHLPTTLLWIEPATVLDIYYYYFNTSYKHLFDVEPIKLPKLPLITTGDLPSFLQPSKALPSALVTLREHIEALETESNPKILVNTFSALEHDALTSVEKLKMIPIGPLVSSSEGKTDLFKSSDEDYTKWLDSKLERSVIYISLGTHADDLPEKHMEALTHGVLATNRPFLWIVREKNPEEKKKNRFLELIRGSDRGLVVGWCSQTAVLAHCAVGCFVTHCGWNSTLESLESGVPVVAFPQFADQCTTAKLVEDTWRIGVKVKVGEEG…
>AtUGT74E1
MREGSHVIVLPFPAQGHITPMSQFCKRLASKSLKITLVLVSDKPSPPYKTEHDTITVVPISNGFQEGQERSEDLDEYMERVESSIKNRLPKLIEDMKLSGNPPRALVYDSTMPWLLDVAHSYGLSGAVFFTQPWLVSAIYYHVFKGSFSVPSTKYGHSTLASFPSLPILNANDLPSFLCESSSYPYILRTVIDQLSNIDRVDIVLCNTFDKLEEKKWIKSVWPVLNIGPTVPSMYLDKRLAEDKNYGFSLFGAKIAECMEWLNSKQPSSVVYVSFGSLVVLKKDQLIELAAGLKQSGHFFLWVVRETERRKLPENYIEEIGEKGLTVSWSPQLEVLTHKSIGCFVTHCGWNSTLEGLSLGVPMIGMPHWADQPTNAKFMEDVWKVGVRVKADSDGFVRR…
>AtUGT74E2
MREGSHLIVLPFPGQGHITPMSQFCKRLASKGLKLTLVLVSDKPSPPYKTEHDSITVFPISNGFQEGEEPLQDLDDYMERVETSIKNTLPKLVEDMKLSGNPPRAIVYDSTMPWLLDVAHSYGLSGAVFFTQPWLVTAIYYHVFKGSFSVPSTKYGHSTLASFPSFPMLTANDLPSFLCESSSYPNILRIVVDQLSNIDRVDIVLCNTFDKLEEKLLKWVQSLWPVLNIGPTVPSMYLDKRLSEDKNYGFSLFNAKVAECMEWLNSKEPNSVVYLSFGSLVILKEDQMLELAAGLKQSGRFFLWVVRETETHKLPRNYVEEIGEKGLIVSWSPQLDVLAHKSIGCFLTHCGWNSTLEGLSLGVPMIGMPHWTDQPTNAKFMQDVWKVGVRVKAEGDGFV…
>AtUGT74C1
MSEAKKGHVLFFPYPLQGHINPMIQLAKRLSKKGITSTLIIASKDHREPYTSDDYSITVHTIHDGFFPHEHPHAKFVDLDRFHNSTSRSLTDFISSAKLSDNPPKALIYDPFMPFALDIAKDLDLYVVAYFTQPWLASLVYYHINEGTYDVPVDRHENPTLASFPGFPLLSQDDLPSFACEKGSYPLLHEFVVRQFSNLLQADCILCNTFDQLEPKVVKWMNDQWPVKNIGPVVPSKFLDNRLPEDKDYELENSKTEPDESVLKWLGNRPAKSVVYVAFGTLVALSEKQMKEIAMAISQTGYHFLWSVRESERSKLPSGFIEEAEEKDSGLVAKWVPQLEVLAHESIGCFVSHCGWNSTLEALCLGVPMVGVPQWTDQPTNAKFIEDVWKIGVRVRTDG…
>AtUGT74D1
MGEKAKANVLVFSFPIQGHINPLLQFSKRLLSKNVNVTFLTTSSTHNSILRRAITGGATALPLSFVPIDDGFEEDHPSTDTSPDYFAKFQENVSRSLSELISSMDPKPNAVVYDSCLPYVLDVCRKHPGVAAASFFTQSSTVNATYIHFLRGEFKEFQNDVVLPAMPPLKGNDLPVFLYDNNLCRPLFELISSQFVNVDDIDFFLVNSFDELEVEVLQWMKNQWPVKNIGPMIPSMYLDKRLAGDKDYGINLFNAQVNECLDWLDSKPPGSVIYVSFGSLAVLKDDQMIEVAAGLKQTGHNFLWVVRETETKKLPSNYIEDICDKGLIVNWSPQLQVLAHKSIGCFMTHCGWNSTLEALSLGVALIGMPAYSDQPTNAKFIEDVWKVGVRVKADQNGFV…
>AtUGT74F1
MEKMRGHVLAVPFPSQGHITPIRQFCKRLHSKGFKTTHTLTTFIFNTIHLDPSSPISIATISDGYDQGGFSSAGSVPEYLQNFKTFGSKTVADIIRKHQSTDNPITCIVYDSFMPWALDLAMDFGLAAAPFFTQSCAVNYINYLSYINNGSLTLPIKDLPLLELQDLPTFVTPTGSHLAYFEMVLQQFTNFDKADFVLVNSFHDLDLHEEELLSKVCPVLTIGPTVPSMYLDQQIKSDNDYDLNLFDLKEAALCTDWLDKRPEGSVVYIAFGSMAKLSSEQMEEIASAISNFSYLWVVRASEESKLPPGFLETVDKDKSLVLKWSPQLQVLSNKAIGCFMTHCGWNSTMEGLSLGVPMVAMPQWTDQPMNAKYIQDVWKVGVRVKAEKESGICKREEIE…
>AtUGT74F2
MEHKRGHVLAVPYPTQGHITPFRQFCKRLHFKGLKTTLALTTFVFNSINPDLSGPISIATISDGYDHGGFETADSIDDYLKDFKTSGSKTIADIIQKHQTSDNPITCIVYDAFLPWALDVAREFGLVATPFFTQPCAVNYVYYLSYINNGSLQLPIEELPFLELQDLPSFFSVSGSYPAYFEMVLQQFINFEKADFVLVNSFQELELHENELWSKACPVLTIGPTIPSIYLDQRIKSDTGYDLNLFESKDDSFCINWLDTRPQGSVVYVAFGSMAQLTNVQMEELASAVSNFSFLWVVRSSEEEKLPSGFLETVNKEKSLVLKWSPQLQVLSNKAIGCFLTHCGWNSTMEALTFGVPMVAMPQWTDQPMNAKYIQDVWKAGVRVKTEKESGIAKREEIE…
>AtUGT74B1
MAETTPKVKGHVVILPYPVQGHLNPMVQFAKRLVSKNVKVTIATTTYTASSITTPSLSVEPISDGFDFIPIGIPGFSVDTYSESFKLNGSETLTLLIEKFKSTDSPIDCLIYDSFLPWGLEVARSMELSAASFFTNNLTVCSVLRKFSNGDFPLPADPNSAPFRIRGLPSLSYDELPSFVGRHWLTHPEHGRVLLNQFPNHENADWLFVNGFEGLEETQDCENGESDAMKATLIGPMIPSAYLDDRMEDDKDYGASLLKPISKECMEWLETKQAQSVAFVSFGSFGILFEKQLAEVAIALQESDLNFLWVIKEAHIAKLPEGFVESTKDRALLVSWCNQLEVLAHESIGCFLTHCGWNSTLEGLSLGVPMVGVPQWSDQMNDAKFVEEVWKVGYRAKEE…
>AtUGT86A1
MERAKSRKPHIMMIPYPLQGHVIPFVHLAIKLASHGFTITFVNTDSIHHHISTAHQDDAGDIFSAARSSGQHDIRYTTVSDGFPLDFDRSLNHDQFFEGILHVFSAHVDDLIAKLSRRDDPPVTCLIADTFYVWSSMICDKHNLVNVSFWTEPALVLNLYYHMDLLISNGHFKSLDNRKDVIDYVPGVKAIEPKDLMSYLQVSDKDVDTNTVVYRILFKAFKDVKRADFVVCNTVQELEPDSLSALQAKQPVYAIGPVFSTDSVVPTSLWAESDCTEWLKGRPTGSVLYVSFGSYAHVGKKEIVEIAHGLLLSGISFIWVLRPDIVGSNVPDFLPAGFVDQAQDRGLVVQWCCQMEVISNPAVGGFFTHCGWNSILESVWCGLPLLCYPLLTDQFTNRK…
>AtUGT86A2
MADVRNPTKNHHGHHHLHALLIPYPFQGHVNPFVHLAIKLASQGITVTFVNTHYIHHQITNGSDGDIFAGVRSESGLDIRYATVSDGLPVGFDRSLNHDTYQSSLLHVFYAHVEELVASLVGGDGGVNVMIADTFFVWPSVVARKFGLVCVSFWTEAALVFSLYYHMDLLRIHGHFGAQETRSDLIDYIPGVAAINPKDTASYLQETDTSSVVHQIIFKAFEDVKKVDFVLCNTIQQFEDKTIKALNTKIPFYAIGPIIPFNNQTGSVTTSLWSESDCTQWLNTKPKSSVLYISFGSYAHVTKKDLVEIAHGILLSKVNFVWVVRPDIVSSDETNPLPEGFETEAGDRGIVIPWCCQMTVLSHESVGGFLTHCGWNSILETIWCEVPVLCFPLLTDQVT…
>AtUGT87A1
MNPIKPQPLGVRHVVAMPWPGRGHINPMLNLCKSLVRRDPNLTVTFVVTEEWLGFIGSDPKPNRIHFATLPNIIPSELVRANDFIAFIDAVLTRLEEPFEQLLDRLNSPPTAIIADTYIIWAVRVGTKRNIPVASFWTTSATILSLFINSDLLASHGHFPIEPSESKLDEIVDYIPGLSPTRLSDLQILHGYSHQVFNIFKKSFGELYKAKYLLFPSAYELEPKAIDFFTSKFDFPVYSTGPLIPLEELSVGNENRELDYFKWLDEQPESSVLYISQGSFLSVSEAQMEEIVVGVREAGVKFFWVARGGELKLKEALEGSLGVVVSWCDQLRVLCHAAIGGFWTHCGYNSTLEGICSGVPLLTFPVFWDQFLNAKMIVEEWRVGMGIERKKQMELLIVS…
>AtUGT87A2
MDPNESPPNQFRHVVAMPYPGRGHINPMMNLCKRLVRRYPNLHVTFVVTEEWLGFIGPDPKPDRIHFSTLPNLIPSELVRAKDFIGFIDAVYTRLEEPFEKLLDSLNSPPPSVIFADTYVIWAVRVGRKRNIPVVSLWTMSATILSFFLHSDLLISHGHALFEPSEEEVVDYVPGLSPTKLRDLPPIFDGYSDRVFKTAKLCFDELPGARSLLFTTAYELEHKAIDAFTSKLDIPVYAIGPLIPFEELSVQNDNKEPNYIQWLEEQPEGSVLYISQGSFLSVSEAQMEEIVKGLRESGVRFLWVARGGELKLKEALEGSLGVVVSWCDQLRVLCHKAVGGFWTHCGFNSTLEGIYSGVPMLAFPLFWDQILNAKMIVEDWRVGMRIERTKKNELLIGRE…
>AtUGT83A1
MDNNSNKRMGRPHVVVIPYPAQGHVLPLISFSRYLAKQGIQITFINTEFNHNRIISSLPNSPHEDYVGDQINLVSIPDGLEDSPEERNIPGKLSESVLRFMPKKVEELIERMMAETSGGTIISCVVADQSLGWAIEVAAKFGIRRTAFCPAAAASMVLGFSIQKLIDDGLIDSDGTVRVNKTIQLSPGMPKMETDKFVWVCLKNKESQKNIFQLMLQNNNSIESTDWLLCNSVHELETAAFGLGPNIVPIGPIGWAHSLEEGSTSLGSFLPHDRDCLDWLDRQIPGSVIYVAFGSFGVMGNPQLEELAIGLELTKRPVLWVTGDQQPIKLGSDRVKVVRWAPQREVLSSGAIGCFVSHCGWNSTLEGAQNGIPFLCIPYFADQFINKAYICDVWKIGLG…
>AtUGT76E4
MEKRVEKRRIVLVPVAAQGHVTPMMQLGKALQSKGFLITVAQRQFNQIGSSLQHFPGFDFVTIPESLPQSESKKLGPAEYLMNLNKTSEASFKECISQLSMQQGNDIACIIYDKLMYFCEAAAKEFKIPSVIFSTSSATIQVCYCVLSELSAEKFLIDMKDPEKQDKVLEGLHPLRYKDLPTSGFGPLEPLLEMCREVVNKRTASAVIINTASCLESLSLSWLQQELGIPVYPLGPLHITASSPGPSLLQEDMSCIEWLNKQKPRSVIYISLGTKAHMETKEMLEMAWGLLNSNQPFLWVIRPGSVAGFEWIELLPEEVIKMVTERGYIAKWAPQIEVLGHPAVGGFWSHCGWNSTLESIVEGVPMICRPLQGEQKLNAMYIESVWKIGIQLEGEVERE…
>AtUGT76E5
MEKNAEKKRIVLVPFPLQGHITPMMQLGQALNLKGFSITVALGDSNRVSSTQHFPGFQFVTIPETIPLSQHEALGVVEFVVTLNKTSETSFKDCIAHLLLQHGNDIACIIYDELMYFSEATAKDLRIPSVIFTTGSATNHVCSCILSKLNAEKFLIDMKDPEVQNMVVENLHPLKYKDLPTSGMGPLERFLEICAEVVNKRTASAVIINTSSCLESSSLSWLKQELSIPVYPLGPLHITTSANFSLLEEDRSCIEWLNKQKLRSVIYISVGSIAHMETKEVLEMAWGLYNSNQPFLWVIRPGTESMPVEVSKIVSERGCIVKWAPQNEVLVHPAVGGFWSHCGWNSTLESIVEGVPMICRPFNGEQKLNAMYIESVWRVGVLLQGEVERGCVERAVKRL…
>AtUGT76E3
MEKRVEKRRIVLVPLPLLGHFTPMMQLGQALILKGFSIIVPQGEFNRVNSSQKFPGFQFITIPDSELEANGPVGSLTQLNKIMEASFKDCIRQLLKQQGNDIACIIYDEFMYFCGAVAEELKLPNFIFSTQTATHKVCCNVLSKLNAKKYLIDMEEHDVQNKVVENMHPLRYKDLPTATFGELEPFLELCRDVVNKRTASAVIINTVTCLESSSLTRLQQELQIPVYPLGPLHITDSSTGFTVLQEDRSCVEWLNKQKPRSVIYISLGSMVLMETKEMLEMAWGMLNSNQPFLWVIRPGSVSGSEGIESLPEEVSKMVLEKGYIVKWAPQIEVLGHPSVGGFWSHCGWNSTLESIVEGVPMICRPYQGEQMLNAIYLESVWRIGIQVGGELERGAVERA…
>AtUGT76E6
MEKMEEKKRIVLVPVPAQRHVTPMMQLGTALNMKGFSITVVEGQFNKVSSSQNFPGFQFVTIPDTESLPESVLERLGPVEFLFEINKTSEASFKDCIRQSLLQQGNDIACIIYDEYMYFCGAAAKEFNLPSVIFSTQSATNQVSRCVLRKLSAEKFLVDMEDPEVQETLVENLHPLRYKDLPTSGVGPLDRLFELCREIVNKRTASAVIINTVRCLESSSLKRLQHELGIPVYALGPLHITVSAASSLLEEDRSCVEWLNKQKPRSVVYISLGSVVQMETKEVLEMARGLFNSNQPFLWVIRPGSIAGSEWIESLPEEVIKMVSERGYIVKWAPQIEVLGHPAVGGFWSHCGWNSTLESIVEGVPMICRPFHGEQKLNALCLESIWRIGFQVQGKVERG…
>AtUGT76E1
MEELGVKRRIVLVPVPAQGHVTPIMQLGKALYSKGFSITVVLTQYNRVSSSKDFSDFHFLTIPGSLTESDLKNLGPFKFLFKLNQICEASFKQCIGQLLQEQGNDIACVVYDEYMYFSQAAVKEFQLPSVLFSTTSATAFVCRSVLSRVNAESFLLDMKDPKVSDKEFPGLHPLRYKDLPTSAFGPLESILKVYSETVNIRTASAVIINSTSCLESSSLAWLQKQLQVPVYPIGPLHIAASAPSSLLEEDRSCLEWLNKQKIGSVIYISLGSLALMETKDMLEMAWGLRNSNQPFLWVIRPGSIPGSEWTESLPEEFSRLVSERGYIVKWAPQIEVLRHPAVGGFWSHCGWNSTLESIGEGVPMICRPFTGDQKVNARYLERVWRIGVQLEGELDKGTV…
>AtUGT76E2
MEEKQVKETRIVLVPVPAQGHVTPMMQLGKALHSKGFSITVVLTQSNRVSSSKDFSDFHFLTIPGSLTESDLQNLGPQKFVLKLNQICEASFKQCIGQLLHEQCNNDIACVVYDEYMYFSHAAVKEFQLPSVVFSTTSATAFVCRSVLSRVNAESFLIDMKDPETQDKVFPGLHPLRYKDLPTSVFGPIESTLKVYSETVNTRTASAVIINSASCLESSSLARLQQQLQVPVYPIGPLHITASAPSSLLEEDRSCVEWLNKQKSNSVIYISLGSLALMDTKDMLEMAWGLSNSNQPFLWVVRPGSIPGSEWTESLPEEFNRLVSERGYIVKWAPQMEVLRHPAVGGFWSHCGWNSTVESIGEGVPMICRPFTGDQKVNARYLERVWRIGVQLEGDLDKE…
>AtUGT76E9
MEEKQERRRRIVLIPAPAQGHISPMMQLARALHLKGFSITVAQTKFNYLKPSKDLADFQFITIPESLPASDLKNLGPVWFLLKLNKECEFSFKECLGQLLLQKQLIPEEEIACVIYDEFMYFAEAAAKEFNLPKVIFSTENATAFACRSAMCKLYAKDGLAPLKEGCGREEELVPKLHPLRYKDLPTSAFAPVEASVEVFKSSCDKGTASAMIINTVRCLEISSLEWLQQELKIPIYPIGPLHMVSSAPPTSLLDENESCIDWLNKQKPSSVIYISLGSFTLLETKEVLEMASGLVSSNQHFLWVIRPGSILGSELTNEELLSMMEIPDRGYIVKWAPQKQVLAHSAVGAFWSHCGWNSTLESMGEGVPMICRPFTTDQKVNARYVECVWRVGVQVEGE…
>AtUGT76E7
MEEKLSRRRRVVLVPVPAQGHITPMIQLAKALHSKGFSITVVQTKFNYLNPSNDLSDFQFVTIPENLPVSDLKNLGPGRFLIKLANECYVSFKDLLGQLLVNEEEEIACVIYDEFMYFVEVAVKEFKLRNVILSTTSATAFVCRFVMCELYAKDGLAQLKEGGEREVELVPELYPIRYKDLPSSVFASVESSVELFKNTCYKGTASSVIINTVRCLEMSSLEWLQQELEIPVYSIGPLHMVVSAPPTSLLEENESCIEWLNKQKPSSVIYISLGSFTLMETKEMLEMAYGFVSSNQHFLWVIRPGSICGSEISEEELLKKMVITDRGYIVKWAPQKQVLAHSAVGAFWSHCGWNSTLESLGEGVPLICRPFTTDQKGNARYLECVWKVGIQVEGELERG…
>AtUGT76E11
MEEKPAGRRVVLVAVPAQGHISPIMQLAKTLHLKGFSITIAQTKFNYFSPSDDFTDFQFVTIPESLPESDFEDLGPIEFLHKLNKECQVSFKDCLGQLLLQQGNEIACVVYDEFMYFAEAAAKEFKLPNVIFSTTSATAFVCRSAFDKLYANSILTPLKEPKGQQNELVPEFHPLRCKDFPVSHWASLESMMELYRNTVDKRTASSVIINTASCLESSSLSRLQQQLQIPVYPIGPLHLVASASTSLLEENKSCIEWLNKQKKNSVIFVSLGSLALMEINEVIETALGLDSSKQQFLWVIRPGSVRGSEWIENLPKEFSKIISGRGYIVKWAPQKEVLSHPAVGGFWSHCGWNSTLESIGEGVPMICKPFSSDQMVNARYLECVWKIGIQVEGDLDRGA…
>AtUGT76E12
MEEKPARRSVVLVPFPAQGHISPMMQLAKTLHLKGFSITVVQTKFNYFSPSDDFTHDFQFVTIPESLPESDFKNLGPIQFLFKLNKECKVSFKDCLGQLVLQQSNEISCVIYDEFMYFAEAAAKECKLPNIIFSTTSATAFACRSVFDKLYANNVQAPLKETKGQQEELVPEFYPLRYKDFPVSRFASLESIMEVYRNTVDKRTASSVIINTASCLESSSLSFLQQQQLQIPVYPIGPLHMVASAPTSLLEENKSCIEWLNKQKVNSVIYISMGSIALMEINEIMEVASGLAASNQHFLWVIRPGSIPGSEWIESMPEEFSKMVLDRGYIVKWAPQKEVLSHPAVGGFWSHCGWNSTLESIGQGVPMICRPFSGDQKVNARYLECVWKIGIQVEGELDR…
>AtUGT76D1
MAEIRQRRVLMVPAPFQGHLPSMMNLASYLSSQGFSITIVRNEFNFKDISHNFPGIKFFTIKDGLSESDVKSLGLLEFVLELNSVCEPLLKEFLTNHDDVVDFIIYDEFVYFPRRVAEDMNLPKMVFSPSSAATSISRCVLMENQSNGLLPPQDARSQLEETVPEFHPFRFKDLPFTAYGSMERLMILYENVSNRASSSGIIHNSSDCLENSFITTAQEKWGVPVYPVGPLHMTNSAMSCPSLFEEERNCLEWLEKQETSSVIYISMGSLAMTQDIEAVEMAMGFVQSNQPFLWVIRPGSINGQESLDFLPEQFNQTVTDGRGFVVKWAPQKEVLRHRAVGGFWNHGGWNSCLESISSGVPMICRPYSGDQRVNTRLMSHVWQTAYEIEGELERGAVEM…
>AtUGT76C3
MDKSNGLRVILFPLPLQGCINPMIQLAKILHSRGFSITVIHTRFNAPKASNHPLFTFLQIPDGLSETETRTHDITLLLTLLNRSCESPFRECLTKLLQSADSETGEEKQRISCLIDDSGWIFTQPVAQSFNLPRLVLNTYKVSFFRDHFVLPQLRREMYLPLQDSEQGDDPVEEFPPLRKKDLLQILDQESEQLDSYSNMILETTKASSGLIFVSTCEELDQDSLSQAREDYQVPIFTIGPSHSYFPGSSSSLFTVDETCIPWLDKQEDKSVIYVSFGSISTIGEAEFMEIAWALRNSDQPFLWVVRGGSVVHGAEWIEQLHEKGKIVNWAPQQEVLKHQAIGGFLTHNGWNSTVESVFEGVPMICMPFVWDQLLNARFVSDVWMVGLHLEGRIERNVI…
>AtUGT76C5
MEKSNGLRVILFPLPLQGCINPMIQLAKILHSRGFSITVIHTCFNAPKASSHPLFTFLEIPDGLSETEKRTNNTKLLLTLLNRNCESPFRECLSKLLQSADSETGEEKQRISCLIADSGWMFTQPIAQSLKLPILVLSVFTVSFFRCQFVLPKLRREVYLPLQDSEQEDLVQEFPPLRKKDIVRILDVETDILDPFLDKVLQMTKASSGLIFMSCEELDHDSVSQAREDFKIPIFGIGPSHSHFPATSSSLSTPDETCIPWLDKQEDKSVIYVSYGSIVTISESDLIEIAWGLRNSDQPFLLVVRVGSVRGREWIETIPEEIMEKLNEKGKIVKWAPQQDVLKHRAIGGFLTHNGWSSTVESVCEAVPMICLPFRWDQMLNARFVSDVWMVGINLEDRV…
>AtUGT76C4
MEKSNGLRVILFPLPLQGCINPMIQLAKILHSRGFSITVIHTCFNAPKASSHPLFTFIQIQDGLSETETRTRDVKLLITLLNQNCESPVRECLRKLLQSAKEEKQRISCLINDSGWIFTQHLAKSLNLMRLAFNTYKISFFRSHFVLPQLRREMFLPLQDSEQDDPVEKFPPLRKKDLLRILEADSVQGDSYSDMILEKTKASSGLIFMSCEELDQDSLSQSREDFKVPIFAIGPSHSHFPASSSSLFTPDETCIPWLDRQEDKSVIYVSIGSLVTINETELMEIAWGLSNSDQPFLWVVRVGSVNGTEWIEAIPEYFIKRLNEKGKIVKWAPQQEVLKHRAIGGFLTHNGWNSTVESVCEGVPMICLPFRWDQLLNARFVSDVWMVGIHLEGRIERDE…
>AtUGT76C1
MEKRNERQVILFPLPLQGCINPMLQLAKILYSRGFSITIIHTRFNAPKSSDHPLFTFLQIRDGLSESQTQSRDLLLQLTLLNNNCQIPFRECLAKLIKPSSDSGTEDRKISCVIDDSGWVFTQSVAESFNLPRFVLCAYKFSFFLGHFLVPQIRREGFLPVPGTALTHSRFVSDSEADDLVPEFPPLRKKDLSRIMGTSAQSKPLDAYLLKILDATKPASGIIVMSCKELDHDSLAESNKVFSIPIFPIGPFHIHDVPASSSSLLEPDQSCIPWLDMRETRSVVYVSLGSIASLNESDFLEIACGLRNTNQSFLWVVRPGSVHGRDWIESLPSGFMESLDGKGKIVRWAPQLDVLAHRATGGFLTHNGWNSTLESICEGVPMICLPCKWDQFVNARFIS…
>AtUGT85A2
MGSHVAQKQHVVCVPYPAQGHINPMMKVAKLLYAKGFHITFVNTVYNHNRLLRSRGPNAVDGLPSFRFESIPDGLPETDVDVTQDIPTLCESTMKHCLAPFKELLRQINARDDVPPVSCIVSDGCMSFTLDAAEELGVPEVLFWTTSACGFLAYLYYYRFIEKGLSPIKDESYLTKEHLDTKIDWIPSMKNLRLKDIPSFIRTTNPDDIMLNFIIREADRAKRASAIILNTFDDLEHDVIQSMKSIVPPVYSIGPLHLLEKQESGEYSEIGRTGSNLWREETECLDWLNTKARNSVVYVNFGSITVLSAKQLVEFAWGLAATGKEFLWVIRPDLVAGDEAMVPPEFLTATADRRMLASWCPQEKVLSHPAIGGFLTHCGWNSTLESLCGGVPMVCWPFF…
>AtUGT85A1
MGSQIIHNSQKPHVVCVPYPAQGHINPMMRVAKLLHARGFYVTFVNTVYNHNRFLRSRGSNALDGLPSFRFESIADGLPETDMDATQDITALCESTMKNCLAPFRELLQRINAGDNVPPVSCIVSDGCMSFTLDVAEELGVPEVLFWTTSGCAFLAYLHFYLFIEKGLCPLKDESYLTKEYLEDTVIDFIPTMKNVKLKDIPSFIRTTNPDDVMISFALRETERAKRASAIILNTFDDLEHDVVHAMQSILPPVYSVGPLHLLANREIEEGSEIGMMSSNLWKEEMECLDWLDTKTQNSVIYINFGSITVLSVKQLVEFAWGLAGSGKEFLWVIRPDLVAGEEAMVPPDFLMETKDRSMLASWCPQEKVLSHPAIGGFLTHCGWNSILESLSCGVPMVC…
>AtUGT85A4
MEQHGGSSSQKPHAMCIPYPAQGHINPMLKLAKLLHARGFHVTFVNTDYNHRRILQSRGPHALNGLPSFRFETIPDGLPWTDVDAKQDMLKLIDSTINNCLAPFKDLILRLNSGSDIPPVSCIISDASMSFTIDAAEELKIPVVLLWTNSATALILYLHYQKLIEKEIIPLKDSSDLKKHLETEIDWIPSMKKIKLKDFPDFVTTTNPQDPMISFILHVTGRIKRASAIFINTFEKLEHNVLLSLRSLLPQIYSVGPFQILENREIDKNSEIRKLGLNLWEEETESLDWLDTKAEKAVIYVNFGSLTVLTSEQILEFAWGLARSGKEFLWVVRSGMVDGDDSILPAEFLSETKNRGMLIKGWCSQEKVLSHPAIGGFLTHCGWNSTLESLYAGVPMICW…
>AtUGT78D1
MTKFSEPIRDSHVAVLAFFPVGAHAGPLLAVTRRLAAASPSTIFSFFNTARSNASLFSSDHPENIKVHDVSDGVPEGTMLGNPLEMVELFLEAAPRIFRSEIAAAEIEVGKKVTCMLTDAFFWFAADIAAELNATWVAFWAGGANSLCAHLYTDLIRETIGLKDVSMEETLGFIPGMENYRVKDIPEEVVFEDLDSVFPKALYQMSLALPRASAVFISSFEELEPTLNYNLRSKLKRFLNIAPLTLLSSTSEKEMRDPHGCFAWMGKRSAASVAYISFGTVMEPPPEELVAIAQGLESSKVPFVWSLKEKNMVHLPKGFLDRTREQGIVVPWAPQVELLKHEAMGVNVTHCGWNSVLESVSAGVPMIGRPILADNRLNGRAVEVVWKVGVMMDNGVFTK…
>AtUGT71B7
MGGFRGEQAREIAKALDRSSHRFLWSLRRASSNIFKESQKESMNIEEVLPFSQKQETGACLLPEIRRRTNMKFELVFIPYPGIGHLRSTVEMAKLLVDRETRLSISVIILPFISEGEVGASDYIAALSASSNNRLRYEVISAVDQPTIEMTTIEIHMKNQEPKVRSTVAKLLEDYSSKPDSPKIAGFVLDMFCTSMVDVANEFGFPSYMFYTSSAGILSVTYHVQMLCDENKYDVSENDYADSEAVLNFPSLSRPYPVKCLPHALAANMWLPVFVNQARKFREMKGILVNTVAELEPYVLKFLSSSDTPPVYPVGPLLHLENQRDDSKDEKRLEIIRWLDQQPPSSVVFLCFGSMGGFGEEQVREIAIALERSGHRFLWSLRRASPNIFKELPGEFTNL…
>AtUGT71B8
MNKFALVFVPFPILGHLKSTAEMAKLLVEQETRLSISIIILPLLSGDDVSASAYISALSAASNDRLHYEVISDGDQPTVGLHVDNHIPMVKRTVAKLVDDYSRRPDSPRLAGLVVDMFCISVIDVANEVSVPCYLFYTSNVGILALGLHIQMLFDKKEYSVSETDFEDSEVVLDVPSLTCPYPVKCLPYGLATKEWLPMYLNQGRRFREMKGILVNTFAELEPYALESLHSSGDTPRAYPVGPLLHLENHVDGSKDEKGSDILRWLDEQPPKSVVFLCFGSIGGFNEEQAREMAIALERSGHRFLWSLRRASRDIDKELPGEFKNLEEILPEGFFDRTKDKGKVIGWAPQVAVLAKPAIGGFVTHCGWNSILESLWFGVPIAPWPLYAEQKFNAFVMVE…
>AtUGT71B6
MKIELVFIPSPAISHLMATVEMAEQLVDKNDNLSITVIIISFSSKNTSMITSLTSNNRLRYEIISGGDQQPTELKATDSHIQSLKPLVRDAVAKLVDSTLPDAPRLAGFVVDMYCTSMIDVANEFGVPSYLFYTSNAGFLGLLLHIQFMYDAEDIYDMSELEDSDVELVVPSLTSPYPLKCLPYIFKSKEWLTFFVTQARRFRETKGILVNTVPDLEPQALTFLSNGNIPRAYPVGPLLHLKNVNCDYVDKKQSEILRWLDEQPPRSVVFLCFGSMGGFSEEQVRETALALDRSGHRFLWSLRRASPNILREPPGEFTNLEEILPEGFFDRTANRGKVIGWAEQVAILAKPAIGGFVSHGGWNSTLESLWFGVPMAIWPLYAEQKFNAFEMVEELGLAV…
>AtUGT71B5
MKIELVFIPLPGIGHLRPTVKLAKQLIGSENRLSITIIIIPSRFDAGDASACIASLTTLSQDDRLHYESISVAKQPPTSDPDPVPAQVYIEKQKTKVRDAVAARIVDPTRKLAGFVVDMFCSSMIDVANEFGVPCYMVYTSNATFLGTMLHVQQMYDQKKYDVSELENSVTELEFPSLTRPYPVKCLPHILTSKEWLPLSLAQARCFRKMKGILVNTVAELEPHALKMFNINGDDLPQVYPVGPVLHLENGNDDDEKQSEILRWLDEQPSKSVVFLCFGSLGGFTEEQTRETAVALDRSGQRFLWCLRHASPNIKTDRPRDYTNLEEVLPEGFLERTLDRGKVIGWAPQVAVLEKPAIGGFVTHCGWNSILESLWFGVPMVTWPLYAEQKVNAFEMVEE…
>AtUGT71B2
MKLELVFIPSPGDGHLRPLVEVAKLHVDRDDHLSITIIIIPQMHGFSSSNSSSYIASLSSDSEERLSYNVLSVPDKPDSDDTKPHFFDYIDNFKPQVKATVEKLTDPGPPDSPSRLAGFVVDMFCMMMIDVANEFGVPSYMFYTSNATFLGLQVHVEYLYDVKNYDVSDLKDSDTTELEVPCLTRPLPVKCFPSVLLTKEWLPVMFRQTRRFRETKGILVNTFAELEPQAMKFFSGVDSPLPTVYTVGPVMNLKINGPNSSDDKQSEILRWLDEQPRKSVVFLCFGSMGGFREGQAKEIAIALERSGHRFVWSLRRAQPKGSIGPPEEFTNLEEILPEGFLERTAEIGKIVGWAPQSAILANPAIGGFVSHCGWNSTLESLWFGVPMATWPLYAEQQVN…
>AtUGT71B1
MKVELVFIPSPGVGHIRATTALAKLLVASDNRLSVTLIVIPSRVSDDASSSVYTNSEDRLRYILLPARDQTTDLVSYIDSQKPQVRAVVSKVAGDVSTRSDSRLAGIVVDMFCTSMIDIADEFNLSAYIFYTSNASYLGLQFHVQSLYDEKELDVSEFKDTEMKFDVPTLTQPFPAKCLPSVMLNKKWFPYVLGRARSFRATKGILVNSVADMEPQALSFFSGGNGNTNIPPVYAVGPIMDLESSGDEEKRKEILHWLKEQPTKSVVFLCFGSMGGFSEEQAREIAVALERSGHRFLWSLRRASPVGNKSNPPPGEFTNLEEILPKGFLDRTVEIGKIISWAPQVDVLNSPAIGAFVTHCGWNSILESLWFGVPMAAWPIYAEQQFNAFHMVDELGLAA…
>AtUGT71C1
MGKQEDAELVIIPFPFSGHILATIELAKRLISQDNPRIHTITILYWGLPFIPQADTIAFLRSLVKNEPRIRLVTLPEVQDPPPMELFVEFAESYILEYVKKMVPIIREALSTLLSSRDESGSVRVAGLVLDFFCVPMIDVGNEFNLPSYIFLTCSAGFLGMMKYLPERHREIKSEFNRSFNEELNLIPGYVNSVPTKVLPSGLFMKETYEPWVELAERFPEAKGILVNSYTALEPNGFKYFDRCPDNYPTIYPIGPILCSNDRPNLDSSERDRIITWLDDQPESSVVFLCFGSLKNLSATQINEIAQALEIVDCKFIWSFRTNPKEYASPYEALPHGFMDRVMDQGIVCGWAPQVEILAHKAVGGFVSHCGWNSILESLGFGVPIATWPMYAEQQLNAF…
>AtUGT71C2
MAKQQEAELIFIPFPIPGHILATIELAKRLISHQPSRIHTITILHWSLPFLPQSDTIAFLKSLIETESRIRLITLPDVQNPPPMELFVKASESYILEYVKKMVPLVRNALSTLLSSRDESDSVHVAGLVLDFFCVPLIDVGNEFNLPSYIFLTCSASFLGMMKYLLERNRETKPELNRSSDEETISVPGFVNSVPVKVLPPGLFTTESYEAWVEMAERFPEAKGILVNSFESLERNAFDYFDRRPDNYPPVYPIGPILCSNDRPNLDLSERDRILKWLDDQPESSVVFLCFGSLKSLAASQIKEIAQALELVGIRFLWSIRTDPKEYASPNEILPDGFMNRVMGLGLVCGWAPQVEILAHKAIGGFVSHCGWNSILESLRFGVPIATWPMYAEQQLNAF…
>AtUGT71D1
MRNVELIFIPTPTVGHLVPFLEFARRLIEQDDRIRITILLMKLQGQSHLDTYVKSIASSQPFVRFIDVPELEEKPTLGSTQSVEAYVYDVIERNIPLVRNIVMDILTSLALDGVKVKGLVVDFFCLPMIDVAKDISLPFYVFLTTNSGFLAMMQYLADRHSRDTSVFVRNSEEMLSIPGFVNPVPANVLPSALFVEDGYDAYVKLAILFTKANGILVNSSFDIEPYSVNHFLQEQNYPSVYAVGPIFDLKAQPHPEQDLTRRDELMKWLDDQPEASVVFLCFGSMARLRGSLVKEIAHGLELCQYRFLWSLRKEEVTKDDLPEGFLDRVDGRGMICGWSPQVEILAHKAVGGFVSHCGWNSIVESLWFGVPIVTWPMYAEQQLNAFLMVKELKLAVELK…
>AtUGT71D2
MRNAELIFIPTPTVGHLVPFLEFARRLIEQDDRIRITFLLMKQQGQSHLDSYVKTISSSLPFVRFIDVPELEEKPTLGTQSVEAYVYDFIETNVPLVQNIIMGILSSPAFDGVTVKGFVADFFCLPMIDVAKDASLPFYVFLTSNSGFLAMMQYLAYGHKKDTSVFARNSEEMLSIPGFVNPVPAKVLPSALFIEDGYDADVKLAILFTKANGILVNTSFDIEPTSLNHFLGEENYPSVYAVGPIFNPKAHPHPDQDLACCDESMKWLDAQPEASVVFLCFGSMGSLRGPLVKEIAHGLELCQYRFLWSLRTEEVTNDDLLPEGFMDRVSGRGMICGWSPQVEILAHKAVGGFVSHCGWNSIVESLWFGVPIVTWPMYAEQQLNAFLMVKELKLAVELK…
>AtUGT88A1
MGEEAIVLYPAPPIGHLVSMVELGKTILSKNPSLSIHIILVPPPYQPESTATYISSVSSSFPSITFHHLPAVTPYSSSSTSRHHHESLLLEILCFSNPSVHRTLFSLSRNFNVRAMIIDFFCTAVLDITADFTFPVYFFYTSGAACLAFSFYLPTIDETTPGKNLKDIPTVHIPGVPPMKGSDMPKAVLERDDEVYDVFIMFGKQLSKSSGIIINTFDALENRAIKAITEELCFRNIYPIGPLIVNGRIEDRNDNKAVSCLNWLDSQPEKSVVFLCFGSLGLFSKEQVIEIAVGLEKSGQRFLWVVRNPPELEKTELDLKSLLPEGFLSRTEDKGMVVKSWAPQVPVLNHKAVGGFVTHCGWNSILEAVCAGVPMVAWPLYAEQRFNRVMIVDEIKIAI…
>AtUGT72E2
MHITKPHAAMFSSPGMGHVIPVIELGKRLSANNGFHVTVFVLETDAASAQSKFLNSTGVDIVKLPSPDIYGLVDPDDHVVTKIGVIMRAAVPALRSKIAAMHQKPTALIVDLFGTDALCLAKEFNMLSYVFIPTNARFLGVSIYYPNLDKDIKEEHTVQRNPLAIPGCEPVRFEDTLDAYLVPDEPVYRDFVRHGLAYPKADGILVNTWEEMEPKSLKSLLNPKLLGRVARVPVYPIGPLCRPIQSSETDHPVLDWLNEQPNESVLYISFGSGGCLSAKQLTELAWGLEQSQQRFVWVVRPPVDGSCCSEYVSANGGGTEDNTPEYLPEGFVSRTSDRGFVVPSWAPQAEILSHRAVGGFLTHCGWSSTLESVVGGVPMIAWPLFAEQNMNAALLSDEL…
>AtUGT72E3
MHITKPHAAMFSSPGMGHVLPVIELAKRLSANHGFHVTVFVLETDAASVQSKLLNSTGVDIVNLPSPDISGLVDPNAHVVTKIGVIMREAVPTLRSKIVAMHQNPTALIIDLFGTDALCLAAELNMLTYVFIASNARYLGVSIYYPTLDEVIKEEHTVQRKPLTIPGCEPVRFEDIMDAYLVPDEPVYHDLVRHCLAYPKADGILVNTWEEMEPKSLKSLQDPKLLGRVARVPVYPVGPLCRPIQSSTTDHPVFDWLNKQPNESVLYISFGSGGSLTAQQLTELAWGLEESQQRFIWVVRPPVDGSSCSDYFSAKGGVTKDNTPEYLPEGFVTRTCDRGFMIPSWAPQAEILAHQAVGGFLTHCGWSSTLESVLCGVPMIAWPLFAEQNMNAALLSDEL…
>AtUGT72E1
MFASPGMGHIIPVIELGKRLAGSHGFDVTIFVLETDAASAQSQFLNSPGCDAALVDIVGLPTPDISGLVDPSAFFGIKLLVMMRETIPTIRSKIEEMQHKPTALIVDLFGLDAIPLGGEFNMLTYIFIASNARFLAVALFFPTLDKDMEEEHIIKKQPMVMPGCEPVRFEDTLETFLDPNSQLYREFVPFGSVFPTCDGIIVNTWDDMEPKTLKSLQDPKLLGRIAGVPVYPIGPLSRPVDPSKTNHPVLDWLNKQPDESVLYISFGSGGSLSAKQLTELAWGLEMSQQRFVWVVRPPVDGSACSAYLSANSGKIRDGTPDYLPEGFVSRTHERGFMVSSWAPQAEILAHQAVGGFLTHCGWNSILESVVGGVPMIAWPLFAEQMMNATLLNEELGVAV…
>AtUGT72D1
MDQPHALLVASPGLGHLIPILELGNRLSSVLNIHVTILAVTSGSSSPTETEAIHAAAARTICQITEIPSVDVDNLVEPDATIFTKMVVKMRAMKPAVRDAVKLMKRKPTVMIVDFLGTELMSVADDVGMTAKYVYVPTHAWFLAVMVYLPVLDTVVEGEYVDIKEPLKIPGCKPVGPKELMETMLDRSGQQYKECVRAGLEVPMSDGVLVNTWEELQGNTLAALREDEELSRVMKVPVYPIGPIVRTNQHVDKPNSIFEWLDEQRERSVVFVCLGSGGTLTFEQTVELALGLELSGQRFVWVLRRPASYLGAISSDDEQVSASLPEGFLDRTRGVGIVVTQWAPQVEILSHRSIGGFLSHCGWSSALESLTKGVPIIAWPLYAEQWMNATLLTEEIGVA…
>AtUGT72C1
MELHGALVASPGMGHAVPILELGKHLLNHHGFDRVTVFLVTDDVSRSKSLIGKTLMEEDPKFVIRFIPLDVSGQDLSGSLLTKLAEMMRKALPEIKSSVMELEPRPRVFVVDLLGTEALEVAKELGIMRKHVLVTTSAWFLAFTVYMASLDKQELYKQLSSIGALLIPGCSPVKFERAQDPRKYIRELAESQRIGDEVITADGVFVNTWHSLEQVTIGSFLDPENLGRVMRGVPVYPVGPLVRPAEPGLKHGVLDWLDLQPKESVVYVLLGVVGALTFEQTNELAYGLELTGHRFVWVVRPPAEDDPSASMFDKTKNETEPLDFLPNGFLDRTKDIGLVVRTWAPQEEILAHKSTGGFVTHCGWNSVLESIVNGVPMVAWPLYSEQKMNARMVSGELKI…
>AtUGT72B1
MEESKTPHVAIIPSPGMGHLIPLVEFAKRLVHLHGLTVTFVIAGEGPPSKAQRTVLDSLPSSISSVFLPPVDLTDLSSSTRIESRISLTVTRSNPELRKVFDSFVEGGRLPTALVVDLFGTDAFDVAVEFHVPPYIFYPTTANVLSFFLHLPKLDETVSCEFRELTEPLMLPGCVPVAGKDFLDPAQDRKDDAYKWLLHNTKRYKEAEGILVNTFFELEPNAIKALQEPGLDKPPVYPVGPLVNIGKQEAKQTEESECLKWLDNQPLGSVLYVSFGSGGTLTCEQLNELALGLADSEQRFLWVIRSPSGIANSSYFDSHSQTDPLTFLPPGFLERTKKRGFVIPFWAPQAQVLAHPSTGGFLTHCGWNSTLESVVSGIPLIAWPLYAEQKMNAVLLSED…
>AtUGT73C3
MATEKTHQFHPSLHFVLFPFMAQGHMIPMIDIARLLAQRGVTITIVTTPHNAARFKNVLNRAIESGLAINILHVKFPYQEFGLPEGKENIDSLDSTELMVPFFKAVNLLEDPVMKLMEEMKPRPSCLISDWCLPYTSIIAKNFNIPKIVFHGMGCFNLLCMHVLRRNLEILENVKSDEEYFLVPSFPDRVEFTKLQLPVKANASGDWKEIMDEMVKAEYTSYGVIVNTFQELEPPYVKDYKEAMDGKVWSIGPVSLCNKAGADKAERGSKAAIDQDECLQWLDSKEEGSVLYVCLGSICNLPLSQLKELGLGLEESRRSFIWVIRGSEKYKELFEWMLESGFEERIKERGLLIKGWAPQVLILSHPSVGGFLTHCGWNSTLEGITSGIPLITWPLFGDQ…
>AtUGT73C4
MASEKSHKVHPPLHFILFPFMAQGHMIPMIDIARLLAQRGATVTIVTTRYNAGRFENVLSRAMESGLPINIVHVNFPYQEFGLPEGKENIDSYDSMELMVPFFQAVNMLEDPVMKLMEEMKPRPSCIISDLLLPYTSKIARKFSIPKIVFHGTGCFNLLCMHVLRRNLEILKNLKSDKDYFLVPSFPDRVEFTKPQVPVETTASGDWKAFLDEMVEAEYTSYGVIVNTFQELEPAYVKDYTKARAGKVWSIGPVSLCNKAGADKAERGNQAAIDQDECLQWLDSKEDGSVLYVCLGSICNLPLSQLKELGLGLEKSQRSFIWVIRGWEKYNELYEWMMESGFEERIKERGLLIKGWSPQVLILSHPSVGGFLTHCGWNSTLEGITSGIPLITWPLFGDQ…
>AtUGT73C2
MAFEKTRQFLPPLHFVLFPFMAQGHMIPMVDIARILAQRGVTITIVTTPHNAARFKDVLNRAIQSGLHIRVEHVKFPFQEAGLQEGQENVDFLDSMELMVHFFKAVNMLENPVMKLMEEMKPKPSCLISDFCLPYTSKIAKRFNIPKIVFHGVSCFCLLSMHILHRNHNILHALKSDKEYFLVPSFPDRVEFTKLQVTVKTNFSGDWKEIMDEQVDADDTSYGVIVNTFQDLESAYVKNYTEARAGKVWSIGPVSLCNKVGEDKAERGNKAAIDQDECIKWLDSKDVESVLYVCLGSICNLPLAQLRELGLGLEATKRPFIWVIRGGGKYHELAEWILESGFEERTKERSLLIKGWSPQMLILSHPAVGGFLTHCGWNSTLEGITSGVPLITWPLFGDQ…
>AtUGT73C5
MVSETTKSSPLHFVLFPFMAQGHMIPMVDIARLLAQRGVIITIVTTPHNAARFKNVLNRAIESGLPINLVQVKFPYLEAGLQEGQENIDSLDTMERMIPFFKAVNFLEEPVQKLIEEMNPRPSCLISDFCLPYTSKIAKKFNIPKILFHGMGCFCLLCMHVLRKNREILDNLKSDKELFTVPDFPDRVEFTRTQVPVETYVPAGDWKDIFDGMVEANETSYGVIVNSFQELEPAYAKDYKEVRSGKAWTIGPVSLCNKVGADKAERGNKSDIDQDECLKWLDSKKHGSVLYVCLGSICNLPLSQLKELGLGLEESQRPFIWVIRGWEKYKELVEWFSESGFEDRIQDRGLLIKGWSPQMLILSHPSVGGFLTHCGWNSTLEGITAGLPLLTWPLFADQF…
>AtUGT73C6
MAFEKNNEPFPLHFVLFPFMAQGHMIPMVDIARLLAQRGVLITIVTTPHNAARFKNVLNRAIESGLPINLVQVKFPYQEAGLQEGQENMDLLTTMEQITSFFKAVNLLKEPVQNLIEEMSPRPSCLISDMCLSYTSEIAKKFKIPKILFHGMGCFCLLCVNVLRKNREILDNLKSDKEYFIVPYFPDRVEFTRPQVPVETYVPAGWKEILEDMVEADKTSYGVIVNSFQELEPAYAKDFKEARSGKAWTIGPVSLCNKVGVDKAERGNKSDIDQDECLEWLDSKEPGSVLYVCLGSICNLPLSQLLELGLGLEESQRPFIWVIRGWEKYKELVEWFSESGFEDRIQDRGLLIKGWSPQMLILSHPSVGGFLTHCGWNSTLEGITAGLPMLTWPLFADQF…
>AtUGT73C1
MASEFRPPLHFVLFPFMAQGHMIPMVDIARLLAQRGVTITIVTTPQNAGRFKNVLSRAIQSGLPINLVQVKFPSQESGSPEGQENLDLLDSLGASLTFFKAFSLLEEPVEKLLKEIQPRPNCIIADMCLPYTNRIAKNLGIPKIIFHGMCCFNLLCTHIMHQNHEFLETIESDKEYFPIPNFPDRVEFTKSQLPMVLVAGDWKDFLDGMTEGDNTSYGVIVNTFEELEPAYVRDYKKVKAGKIWSIGPVSLCNKLGEDQAERGNKADIDQDECIKWLDSKEEGSVLYVCLGSICNLPLSQLKELGLGLEESQRPFIWVIRGWEKYNELLEWISESGYKERIKERGLLITGWSPQMLILTHPAVGGFLTHCGWNSTLEGITSGVPLLTWPLFGDQFCNEK…
>AtUGT73C7
MCSHDPLHFVVIPFMAQGHMIPLVDISRLLSQRQGVTVCIITTTQNVAKIKTSLSFSSLFATINIVEVKFLSQQTGLPEGCESLDMLASMGDMVKFFDAANSLEEQVEKAMEEMVQPRPSCIIGDMSLPFTSRLAKKFKIPKLIFHGFSCFSLMSIQVVRESGILKMIESNDEYFDLPGLPDKVEFTKPQVSVLQPVEGNMKESTAKIIEADNDSYGVIVNTFEELEVDYAREYRKARAGKVWCVGPVSLCNRLGLDKAKRGDKASIGQDQCLQWLDSQETGSVLYVCLGSLCNLPLAQLKELGLGLEASNKPFIWVIREWGKYGDLANWMQQSGFEERIKDRGLVIKGWAPQVFILSHASIGGFLTHCGWNSTLEGITAGVPLLTWPLFAEQFLNEKL…
>AtUGT73D1
MESKIVSKAKRLHFVLIPLMAQGHLIPMVDISKILARQGNIVTIVTTPQNASRFAKTVDRARLESGLEINVVKFPIPYKEFGLPKDCETLDTLPSKDLLRRFYDAVDKLQEPMERFLEQQDIPPSCIISDKCLFWTSRTAKRFKIPRIVFHGMCCFSLLSSHNIHLHSPHLSVSSAVEPFPIPGMPHRIEIARAQLPGAFEKLANMDDVREKMRESESEAFGVIVNSFQELEPGYAEAYAEAINKKVWFVGPVSLCNDRMADLFDRGSNGNIAISETECLQFLDSMRPRSVLYVSLGSLCRLIPNQLIELGLGLEESGKPFIWVIKTEEKHMIELDEWLKRENFEERVRGRGIVIKGWSPQAMILSHGSTGGFLTHCGWNSTIEAICFGVPMITWPLFA…
>AtUGT73B2
MGSDHHHRKLHVMFFPFMAYGHMIPTLDMAKLFSSRGAKSTILTTSLNSKILQKPIDTFKNLNPGLEIDIQIFNFPCVELGLPEGCENVDFFTSNNNDDKNEMIVKFFFSTRFFKDQLEKLLGTTRPDCLIADMFFPWATEAAGKFNVPRLVFHGTGYFSLCAGYCIGVHKPQKRVASSSEPFVIPELPGNIVITEEQIIDGDGESDMGKFMTEVRESEVKSSGVVLNSFYELEHDYADFYKSCVQKRAWHIGPLSVYNRGFEEKAERGKKANIDEAECLKWLDSKKPNSVIYVSFGSVAFFKNEQLFEIAAGLEASGTSFIWVVRKTKDDREEWLPEGFEERVKGKGMIIRGWAPQVLILDHQATGGFVTHCGWNSLLEGVAAGLPMVTWPVGAEQFY…
>AtUGT73B3
MSSDPHRKLHVVFFPFMAYGHMIPTLDMAKLFSSRGAKSTILTTPLNSKIFQKPIERFKNLNPSFEIDIQIFDFPCVDLGLPEGCENVDFFTSNNNDDRQYLTLKFFKSTRFFKDQLEKLLETTRPDCLIADMFFPWATEAAEKFNVPRLVFHGTGYFSLCSEYCIRVHNPQNIVASRYEPFVIPDLPGNIVITQEQIADRDEESEMGKFMIEVKESDVKSSGVIVNSFYELEPDYADFYKSVVLKRAWHIGPLSVYNRGFEEKAERGKKASINEVECLKWLDSKKPDSVIYISFGSVACFKNEQLFEIAAGLETSGANFIWVVRKNIGIEKEEWLPEGFEERVKGKGMIIRGWAPQVLILDHQATCGFVTHCGWNSLLEGVAAGLPMVTWPVAAEQFY…
>AtUGT73B1
MGTPVEVSKLHFLLFPFMAHGHMIPTLDMAKLFATKGAKSTILTTPLNAKLFFEKPIKSFNQDNPGLEDITIQILNFPCTELGLPDGCENTDFIFSTPDLNVGDLSQKFLLAMKYFEEPLEELLVTMRPDCLVGNMFFPWSTKVAEKFGVPRLVFHGTGYFSLCASHCIRLPKNVATSSEPFVIPDLPGDILITEEQVMETEEESVMGRFMKAIRDSERDSFGVLVNSFYELEQAYSDYFKSFVAKRAWHIGPLSLGNRKFEEKAERGKKASIDEHECLKWLDSKKCDSVIYMAFGTMSSFKNEQLIEIAAGLDMSGHDFVWVVNRKGSQVEKEDWLPEGFEEKTKGKGLIIRGWAPQVLILEHKAIGGFLTHCGWNSLLEGVAAGLPMVTWPVGAEQF…
>AtUGT73B4
MAKLFARRGAKSTLLTTPINAKILEKPIEAFKVQNPDLEIGIKILNFPCVELGLPEGCENRDFINSYQKSDSFDLFLKFLFSTKYMKQQLESFIETTKPSALVADMFFPWATESAEKIGVPRLVFHGTSSFALCCSYNMRIHKPHKKVASSSTPFVIPGLPGDIVITEDQANVTNEETPFGKFWKEVRESETSSFGVLVNSFYELESSYADFYRSFVAKKAWHIGPLSLSNRGIAEKAGRGKKANIDEQECLKWLDSKTPGSVVYLSFGSGTGLPNEQLLEIAFGLEGSGQNFIWVVSKNENQVGTGENEDWLPKGFEERNKGKGLIIRGWAPQVLILDHKAIGGFVTHCGWNSTLEGIAAGLPMVTWPMGAEQFYNEKLLTKVLRIGVNVGATELVKK…
>AtUGT73B5
MNREVSERIHILFFPFMAQGHMIPILDMAKLFSRRGAKSTLLTTPINAKIFEKPIEAFKNQNPDLEIGIKIFNFPCVELGLPEGCENADFINSYQKSDSGDLFLKFLFSTKYMKQQLESFIETTKPSALVADMFFPWATESAEKLGVPRLVFHGTSFFSLCCSYNMRIHKPHKKVATSSTPFVIPGLPGDIVITEDQANVAKEETPMGKFMKEVRESETNSFGVLVNSFYELESAYADFYRSFVAKRAWHIGPLSLSNRELGEKARRGKKANIDEQECLKWLDSKTPGSVVYLSFGSGTNFTNDQLLEIAFGLEGSGQSFIWVVRKNENQGDNEEWLPEGFKERTTGKGLIIPGWAPQVLILDHKAIGGFVTHCGWNSAIEGIAAGLPMVTWPMGAEQF…
>AtUGT90A2
MELEKVHVVLFPYLSKGHMIPMLQLARLLLSHSFAGDISVTVFTTPLNRPFIVDSLSGTKATIVDVPFPDNVPEIPPGVECTDKLPALSSSLFVPFTRATKSMQADFERELMSLPRVSFMVSDGFLWWTQESARKLGFPRLVFFGMNCASTVICDSVFQNQLLSNVKSETEPVSVPEFPWIKVRKCDFVKDMFDPKTTTDPGFKLILDQVTSMNQSQGIIFNTFDDLEPVFIDFYKRKRKLKLWAVGPLCYVNNFLDDEVEEKVKPSWMKWLDEKRDKGCNVLYVAFGSQAEISREQLEEIALGLEESKVNFLWVVKGNEIGKGFEERVGERGMMVRDEWVDQRKILEHESVRGFLSHCGWNSLTESICSEVPILAFPLAAEQPLNAILVVEELRVAER…
>AtUGT90A1
MSVSTHHHHVVLFPFMSKGHIIPLLQFGRLLLRHHRKEPTITVTVFTTPKNQPFISDFLSDTPEIKVISLPFPENITGIPPGVENTEKLPSMSLFVPFTRATKLLQPFFEETLKTLPKVSFMVSDGFLWWTSESAAKFNIPRFVSYGMNSYSAAVSISVFKHELFTEPESKSDTEPVTVPDFPWIKVKKCDFDHGTTEPEESGAALELSMDQIKSTTTSHGFLVNSFYELESAFVDYNNNSGDKPKSWCVGPLCLTDPPKQGSAKPAWIHWLDQKREEGRPVLYVAFGTQAEISNKQLMELAFGLEDSKVNFLWVTRKDVEEIIGEGFNDRIRESGMIVRDWVDQWEILSHESVKGFLSHCGWNSAQESICVGVPLLAWPMMAEQPLNAKMVVEEIKVG…
>AtUGT89B1
MKVNEENNKPTKTHVLIFPFPAQGHMIPLLDFTHRLALRGGAALKITVLVTPKNLPFLSPLLSAVVNIEPLILPFPSHPSIPSGVENVQDLPPSGFPLMIHALGNLHAPLISWITSHPSPPVAIVSDFFLGWTKNLGIPRFDFSPSAAITCCILNTLWIEMPTKINEDDDNEILHFPKIPNCPKYRFDQISSLYRSYVHGDPAWEFIRDSFRDNVASWGLVVNSFTAMEGVYLEHLKREMGHDRVWAVGPIIPLSGDNRGGPTSVSVDHVMSWLDAREDNHVVYVCFGSQVVLTKEQTLALASGLEKSGVHFIWAVKEPVEKDSTRGNILDGFDDRVAGRGLVIRGWAPQVAVLRHRAVGAFLTHCGWNSVVEAVVAGVLMLTWPMRADQYTDASLVVD…
>AtUGT79B10
MGQTFHAFMFPWFAFGHMTPYLHLANKLAERGHRITFLIPKKAQKQLEHLNLFPDSIVFHSLTIPHVDGLPAGAETFSDIPMPLWKFLPPAIDLTRDQVEAAVSALSPDLILFDIASWVPEVAKEYRVKSMLYNIISATSIAHDFVPGGELGVPPPGYPSSKLLYRKHDAHALLSFSVYYKRFSHRLITGLMNCDFISIRTCKEIEGKFCEYLERQYHKKVFLTGPMLPEPNKGKPLEDRWSHWLNGFEQGSVVFCALGSQVTLEKDQFQELCLGIELTGLPFFVAVTPPKGAKTIQDALPEGFEERVKDRGVVLGEWVQQPLLLAHPSVGCFLSHCGFGSMWESIMSDCQIVLLPFLADQVLNTRLMTEELKVSVEVQREETGWFSKESLSVAITSVM…
>AtUGT79B11
MGQKIHAFMFPWFAFGHMTPYLHLGNKLAEKGHRVTFLLPKKAQKQLEHQNLFPHGIVFHPLVIPHVDGLPAGAETASDIPISLVKFLSIAMDLTRDQIEAAIGALRPDLILFDLAHWVPEMAKALKVKSMLYNVMSATSIAHDLVPGGELGVAPPGYPSSKALYREHDAHALLTFSGFYKRFYHRFTTGLMNCDFISIRTCEEIEGKFCDYIESQYKKKVLLTGPMLPEPDKSKPLEDQWSHWLSGFGQGSVVFCALGSQTILEKNQFQELCLGIELTGLPFLVAVKPPKGANTIHEALPEGFEERVKGRGIVWGEWVQQPSWQPLILAHPSVGCFVSHCGFGSMWESLMSDCQIVFIPVLNDQVLTTRVMTEELEVSVEVQREETGWFSKENLSGAI…
>AtUGT79B9
MGQNFHAFMFPWFAFGHMTPYLHLANKLAAKGHRVTFLLPKKAQKQLEHHNLFPDRIIFHSLTIPHVDGLPAGAETASDIPISLGKFLTAAMDLTRDQVEAAVRALRPDLIFFDTAYWVPEMAKEHRVKSVIYFVISANSIAHELVPGGELGVPPPGYPSSKVLYRGHDAHALLTFSIFYERLHYRITTGLKNCDFISIRTCKEIEGKFCDYIERQYQRKVLLTGPMLPEPDNSRPLEDRWNHWLNQFKPGSVIYCALGSQITLEKDQFQELCLGMELTGLPFLVAVKPPKGAKTIQEALPEGFEERVKNHGVVWGEWVQQPLILAHPSVGCFVTHCGFGSMWESLVSDCQIVLLPYLCDQILNTRLMSEELEVSVEVKREETGWFSKESLSVAITSVM…
>AtUGT79B7
MEPKFHAFMFPWFAFGHMIPFLHLANKLAEKGHRVTFLLPKKAQKQLEHHNLFPDSIVFHPLTVPPVNGLPAGAETTSDIPISLDNLLSKALDLTRDQVEAAVRALRPDLIFFDFAQWIPDMAKEHMIKSVSYIIVSATTIAHTHVPGGKLGVRPPGYPSSKVMFRENDVHALATLSIFYKRLYHQITTGLKSCDVIALRTCKEVEGMFCDFISRQYHKKVLLTGPMFPEPDTSKPLEERWNHFLSGFAPKSVVFCSPGSQVILEKDQFQELCLGMELTGLPFLLAVKPPRGSSTVQEGLPEGFEERVKDRGVVWGGWVQQPLILAHPSIGCFVNHCGPGTIWESLVSDCQMVLIPFLSDQVLFTRLMTEEFEVSVEVPREKTGWFSKESLSNAIKSVM…
>AtUGT79B8
MEPTFHAFMFPWFAFGHMIPFLHLANKLAEKGHQITFLLPKKAQKQLEHHNLFPDSIVFHPLTIPHVNGLPAGAETTSDISISMDNLLSEALDLTRDQVEAAVRALRPDLIFFDFAHWIPEIAKEHMIKSVSYMIVSATTIAYTFAPGGVLGVPPPGYPSSKVLYRENDAHALATLSIFYKRLYHQITTGFKSCDIIALRTCNEIEGKFCDYISSQYHKKVLLTGPMLPEQDTSKPLEEQLSHFLSRFPPRSVVFCALGSQIVLEKDQFQELCLGMELTGLPFLIAVKPPRGSSTVEEGLPEGFQERVKGRGVVWGGWVQQPLILDHPSIGCFVNHCGPGTIWECLMTDCQMVLLPFLGDQVLFTRLMTEEFKVSVEVSREKTGWFSKESLSDAIKSVM…
>AtUGT79B5
MGSKFHAFMYPWFGFGHMIPYLHLANKLAEKGHRVTFFLPKKAHKQLQPLNLFPDSIVFEPLTLPPVDGLPFGAETASDLPNSTKKPIFVAMDLLRDQIEAKVRALKPDLIFFDFVHWVPEMAEEFGIKSVNYQIISAACVAMVLAPRAELGFPPPDYPLSKVALRGHEANVCSLFANSHELFGLITKGLKNCDVVSIRTCVELEGKLCGFIEKECQKKLLLTGPMLPEPQNKSGKFLEDRWNHWLNGFEPGSVVFCAFGTQFFFEKDQFQEFCLGMELMGLPFLISVMPPKGSPTVQEALPKGFEERVKKHGIVWEGWLEQPLILSHPSVGCFVNHCGFGSMWESLVSDCQIVFIPQLADQVLITRLLTEELEVSVKVQREDSGWFSKEDLRDTVKSV…
>AtUGT79B4
MGSKFHAFLYPWFGFGHMIPYLHLANKLAEKGHRVTFLAPKKAQKQLEPLNLFPNSIHFENVTLPHVDGLPVGAETTADLPNSSKRVLADAMDLLREQIEVKIRSLKPDLIFFDFVDWIPQMAKELGIKSVSYQIISAAFIAMFFAPRAELGSPPPGFPSSKVALRGHDANIYSLFANTRKFLFDRVTTGLKNCDVIAIRTCAEIEGNLCDFIERQCQRKVLLTGPMFLDPQGKSGKPLEDRWNNWLNGFEPSSVVYCAFGTHFFFEIDQFQELCLGMELTGLPFLVAVMPPRGSSTIQEALPEGFEERIKGRGIVWGGWVEQPLILSHPSIGCFVNHCGFGSMWESLVSDCQIVFIPQLVDQVLTTRLLTEELEVSVKVKRDEITGWFSKESLRDTVK…
>AtUGT79B6
MGSKFHAFMFPWFGFGHMTAFLHLANKLAEKDHKITFLLPKKARKQLESLNLFPDCIVFQTLTIPSVDGLPDGAETTSDIPISLGSFLASAMDRTRIQVKEAVSVGKPDLIFFDFAHWIPEIAREYGVKSVNFITISAACVAISFVPGRSQDDLGSTPPGYPSSKVLLRGHETNSLSFLSYPFGDGTSFYERIMIGLKNCDVISIRTCQEMEGKFCDFIENQFQRKVLLTGPMLPEPDNSKPLEDQWRQWLSKFDPGSVIYCALGSQIILEKDQFQELCLGMELTGLPFLVAVKPPKGSSTIQEALPKGFEERVKARGVVWGGWVQQPLILAHPSIGCFVSHCGFGSMWEALVNDCQIVFIPHLGEQILNTRLMSEELKVSVEVKREETGWFSKESLSG…
>AtUGT79B2
MGGLKFHVLMYPWFATGHMTPFLFLANKLAEKGHTVTFLIPKKALKQLENLNLFPHNIVFRSVTVPHVDGLPVGTETVSEIPVTSADLLMSAMDLTRDQVEGVVRAVEPDLIFFDFAHWIPEVARDFGLKTVKYVVVSASTIASMLVPGGELGVPPPGYPSSKVLLRKQDAYTMKNLESTNTINVGPNLLERVTTSLMNSDVIAIRTAREIEGNFCDYIEKHCRKKVLLTGPVFPEPDKTRELEERWVKWLSGYEPDSVVFCALGSQVILEKDQFQELCLGMELTGSPFLVAVKPPRGSSTIQEALPEGFEERVKGRGVVWGEWVQQPLLLSHPSVGCFVSHCGFGSMWESLLSDCQIVLVPQLGDQVLNTRLLSDELKVSVEVAREETGWFSKESLFD…
>AtUGT79B3
MGGLKFHVLMYPWFATGHMTPFLFLANKLAEKGHTVTFLLPKKSLKQLEHFNLFPHNIVFRSVTVPHVDGLPVGTETASEIPVTSTDLLMSAMDLTRDQVEAVVRAVEPDLIFFDFAHWIPEVARDFGLKTVKYVVVSASTIASMLVPGGELGVPPPGYPSSKVLLRKQDAYTMKKLEPTNTIDVGPNLLERVTTSLMNSDVIAIRTAREIEGNFCDYIEKHCRKKVLLTGPVFPEPDKTRELEERWVKWLSGYEPDSVVFCALGSQVILEKDQFQELCLGMELTGSPFLVAVKPPRGSSTIQEALPEGFEERVKGRGLVWGGWVQQPLILSHPSVGCFVSHCGFGSMWESLLSDCQIVLVPQLGDQVLNTRLLSDELKVSVEVAREETGWFSKESLCD…
>AtUGT91B1
AEPKPKLHVAVFPWLALGHMIPYLQLSKLIARKGHTVSFISTARNISRLPNISSDLSVNFVSLPLSQTVDHLPENAEATTDVPETHIAYLKKAFDGLSEAFTEFLEASKPNWIVYDILHHWVPPIAEKLGVRRAIFCTFNAASIIIIGGPASVMIQGHDPRKTAEDLIVPPPWVPFETNIVYRLFEAKRIMEYPTAGVTGVELNDNCRLGLAYVGSEVIVIRSCMELEPEWIQLLSKLQGKPVIPIGLLPATPMDDADDEGTWLDIREWLDRHQAKSVVYVALGTEVTISNEEIQGLAHGLELCRLPFFWTLRKRTRASMLLPDGFKERVKERGVIWTEWVPQTKILSHGSVGGFVTHCGWGSAVEGLSFGVPLIMFPCNLDQPLVARLLSGMNIGLEI…
>AtUGT91A1
MTNFKDNDGDGTKLHVVMFPWLAFGHMVPYLELSKLIAQKGHKVSFISTPRNIDRLLPWLPENLSSVINFVKLSLPVGDNKLPEDGEATTDVPFELIPYLKIAYDGLKVPVTEFLESSKPDWVLQDFAGFWLPPISRRLGIKTGFFSAFNGATLGILKPPGFEEYRTSPADFMKPPKWVPFETSVAFKLFECRFIFKGFMAETTEGNVPDIHRVGGVIDGCDVIFVRSCYEYEAEWLGLTQELHRKPVIPVGVLPPKPDEKFEDTDTWLSVKKWLDSRKSKSIVYVAFGSEAKPSQTELNEIALGLELSGLPFFWVLKTRRGPWDTEPVELPEGFEERTADRGMVWRGWVEQLRTLSHDSIGLVLTHPGWGTIIEAIRFAKPMAMLVFVYDQGLNARVI…
>AtUGT91C1
MVDKREEVMHVAMFPWLAMGHLLPFLRLSKLLAQKGHKISFISTPRNIERLPKLQSNLASSITFVSFPLPPISGLPPSSESSMDVPYNKQQSLKAAFDLLQPPLKEFLRRSSPDWIIYDYASHWLPSIAAELGISKAFFSLFNAATLCFMGPSSSLIEEIRSTPEDFTVVPPWVPFKSNIVFRYHEVTRYVEKTEEDVTGVSDSVRFGYSIDESDAVFVRSCPEFEPEWFGLLKDLYRKPVFPIGFLPPVIEDDDAVDTTWVRIKKWLDKQRLNSVVYVSLGTEASLRHEEVTELALGLEKSETPFFWVLRNEPKIPDGFKTRVKGRGMVHVGWVPQVKILSHESVGGFLTHCGWNSVVEGLGFGKVPIFFPVLNEQGLNTRLLHGKGLGVEVSRDERD…
>AtUGT92A1
MAEAKPRNLRIVMFPFMGQGHIIPFVALALRLEKIMIMNRANKTTISMINTPSNIPKIRSNLPPESSISLIELPFNSSDHGLPHDGENFDSLPYSLVISLLEASRSLREPFRDFMTKILKEEGQSSVIVIGDFFLGWIGKVCKEVGVYSVIFSASGAFGLGCYRSIWLNLPHKETKQDQFLLDDFPEAGEIEKTQLNSFMLEADGTDDWSVFMKKIIPGWSDFDGFLFNTVAEIDQMGLSYFRRITGVPVWPVGPVLKSPDKKVGSRSTEEAVKSWLDSKPDHSVVYVCFGSMNSILQTHMLELAMALESSEKNFIWVVRPPIGVEVKSEFDVKGYLPEGFEERITRSERGLLVKKWAPQVDILSHKATCVFLSHCGWNSILESLSHGVPLLGWPMAAE…
>AtUGT82A1
MKVTQKPKIIFIPYPAQGHVTPMLHLASAFLSRGFSPVVMTPESIHRRISATNEDLGITFLALSDGQDRPDAPPSDFFSIENSMENIMPPQLERLLLEEDLDVACVVVDLLASWAIGVADRCGVPVAGFWPVMFAAYRLIQAIPELVRTGLVSQKGCPRQLEKTIVQPEQPLLSAEDLPWLIGTPKAQKKRFKFWQRTLERTKSLRWILTSSFKDEYEDVDNHKASYKKSNDLNKENNGQNPQILHLGPLHNQEATNNITITKTSFWEEDMSCLGWLQEQNPNSVIYISFGSWVSPIGESNIQTLALALEASGRPFLWALNRVWQEGLPPGFVHRVTITKNQGRIVSWAPQLEVLRNDSVGCYVTHCGWNSTMEAVASSRRLLCYPVAGDQFVNCKYIV…
>AtUGT72B2
MAEANTPHIAIMPSPGMGHLIPFVELAKRLVQHDCFTVTMIISGETSPSKAQRSVLNSLPSSIASVFLPPADLSDVPSTARIETRAMLTMTRSNPALRELFGSLSTKKSLPAVLVVDMFGADAFDVAVDFHVSPYIFYASNANVLSFFLHLPKLDKTVSCEFRYLTEPLKIPGCVPITGKDFLDTVQDRNDDAYKLLLHNTKRYKEAKGILVNSFVDLESNAIKALQEPAPDKPTVYPIGPLVNTSSSNVNLEDKFGCLSWLDNQPFGSVLYISFGSGGTLTCEQFNELAIGLAESGKRFIWVIRSPSEIVSSSYFNPHSETDPFSFLPIGFLDRTKEKGLVVPSWAPQVQILAHPSTCGFLTHCGWNSTLESIVNGVPLIAWPLFAEQKMNTLLLVED…
Protein sequence of UGTs in Populus trichocarpa
>Potri.017G042800
MASKSHVFMFPWFAFGHILPYLEFSKQLAAKGIHISFISTPRNIKRLPSIPQNISGKFKFIEIQLPIVDGLPENCEATIDLSPEQIQYLKQAYDALKVPFESLVQKEAPEMILFDFAACWIPAIAARYGITSVFFSPLSAASSAYLGPPDELHSFRLRTRPEDYARAPEWIPFPSLVAYRPDQGTRYMQHVYIPDVSGISTGQRRAKTLAECDMVAVRSCREFEDSYLNVLEEIYQKPVLPIGLLPSNFVENKTSHPESSNFSSTFKWLDKQEQKSVVFVGFGSEYKMPVETIHELAYGIELSGLPFMWILKKPEGIDSQDLLPTGFVSRISDRGIVSFGWAPQLEILAHPSIGGCLFHSGWGSIIESLGFGHPLILMPMVNDQTLNAKLLVEKSAGFE…
>Potri.014G088400
MAEKLHIVMLPWIAFGHMIPFFQLSIDLAKAGIKVSFVSTPRNIKRLPKIPPSLADLVKFVEFPLPSLDNDILPEDGEATVDIPAEKIEYLKIAYDLLQHPLKQFIADQLPDWIIIDMIPYWMVEIARDKKVPLIHFSVFSAVAYVFLGHPECLLVGDGQKRLRPSWTSMTSKPEWVDFPSSVAYRNHEAVGVFEWIYKGNASGITDGERVSKILHGCQALAVRSCAEFEGDYLNLFERVIGKPVIPVGLLPQEKPERKEFTDGRWGEIFKWLDDQKPKSVVFVGFGSEYKLTRDQVYEIAHGLELSGLPFLWALRKPGWANDDLDALPSGFGERTSDRGIVCMGWAPQMEILGHPSIGGSLFHSGWGSIIESLQFGHTLILLPFIIDQPLNARYLVEK…
>Potri.001G030600
MADDSKLHIAMFPWLAFGHMIPYLELAKLIAQKGHKITFISTPRNIDRLPKLPPYLSPLINFVKLPLPHAAHLLEGDEATTDVPYNKVQYLKVAFDGLKEPMTRFLATSHDIDYLLYDFAPYWLPEIATGLGIPNAFFSIFLGAAVCFLKPASLIEDRTEPEHFTVPPKSIPFPTTVRFKLFEILRIFESVTGDASDVSDIYRLQEVLRCCQMVAIRSCMEFEPEWLHLFQELIGKPVIPVGLLAPTEDDAVRDEGSGMWKSMKDWLDKQEKGSVVYVAFGSEAKPSQVELTEIALGLELSGLPFFWVLRTRRGLTDNEVIKLPEGFEDRTRGRGLVFTSWVPQLKILAHDSVGGFLTHSGWSSVVEALQHERALILLSFLAEQGLNSRVFEEKKIGYP…
>Potri.018G140400
MAGSSKLHIAMFPWLAFGHMIPYLELAKLIAQKGHKISFISTPRNTDRLPKLHPSISPLITFVKLSLPQVENLSKDAEATADVPYDKVQYLKQACDDLKEPLSKFLETCDDLDCILFYFAPYWLPDIATSLGIPSVFFSIFTAAMLSYVKPASGIDDRSKPEDFTIPPKWVTFPTNVVFRLFEVLRIFYQTLAGNVVSDLYRTQEGIKGCDMIAVRSCMEFEPEWLQLLEEIHGKPVIPVGVLATTVYDTGVENEAWRSIKDWLDKQKQGSVVYIAFGSEAKPSQVELTEIALGLELSGLPFFWVLRKHRGSADTELIELPEGFEERTKAQGLVWTSWAPQLKILAHDSVGGFLTHSGWSSVVEALQHARALILLTFLADQGINARVLEDKKMGYSIPR…
>Potri.010G182600
MDEPHELHIAMFPWLAFGHIIPFLELAKLIAQRGHKISFISTPRNIQRLPTIPPNLTPRINLVSLALPHVENLPNNAEATADLPFDKIPYLKIAYDRLQDSLFHFLHSSSPDWIIFDFASYWLPEIATKLGISGVLFSIFGAWTLSFAGPSYSAILNGDDPRTEPQHFTVPPKWVTFPSKVAFRIHEAKRFLVQIEANSSGVTDIFRWGSVLAGCDVIAVRSCLELEADFLRLVEDLHCKPVIPVGLLPPPAQCSEGGVDEKWVTISEWLDKQTQGSVVYIAFGSELTINQDEITELALGLELSGLPFFWALRNQDDSVRLPDGFDERVKGRGVVWTSWAPQLRIMAHESVGGFLTHCGYSSVIEALSFGLALIMLPFAIDQGLIARVFEGKKVGIEVP…
>Potri.006G179700
MSSESSSELHVVMFPFFAFGHICPFVQLSNKLSLHGVRISFLSAPGNIARIKSSLLATPTTQIISLPIPVVEGLPPGHNSTAETTPAVAGLLKKALDLMQPQIKTILAELKPHFVFFDLLQHWLPKLASQIGIKTISYTVFSATSTSYLTVPARIGEEGESPSIGDLMKPPNGYPSSSITSVKAFQARDFSIVYKSFDGGPTICDRAVGSRLGCTAMLLKTCQEMEGPYVDFIKTQFKKPVLLTGPLVPDPPSGVLDEKWANWLGQFPAKSVIFCSFGSETFLNHDQIKELVLGLELTGLPFFLVLNFPAELDSQTELNQALPSSFLERVKGRGVLHTGWVQQQLILAHSSVGCYVCHSGFSSLIEALVNDCQLAMLPLKGDQFLNTKLIAGDLKAGVE…
>Potri.011G097900
MSDLISKRSSFRILMFPWFAVGHLTPFLHLSNKLAEKGCTISFLLPNKAIKLLQHFNLYPDHITFHPVKVPHVEGLPLGTETASDIPIHLTHFLCVAMDRTRDQVEKIIRDQKPDFVMYDMAYWIPEVARPLGIKTIKYSVVSAAAIAIVLVPARNVVEGKAITAAELSVPPTGYPSTSVVLRGHEVRSLLFVSQPYGEGTTFYERACTGMKGCDAIAIRSCYEMEEKLCDYIGRQYGKPVFLTGPVLPESARTPLEDRWAQWLNRFEAGSVVFCSFGSQLILEKEQLQELVLGFESTGLPFLVVLKPPVGSSTIEEALPEGFEERVKGRGVVWGGWVQQLEILDHPSIGCFVNTCGFGSMWESLMSDCQIVLVPHLGDQILNTRLMAEELKVAVEVER…
>Potri.012G065100
MSAGAHVLLFPFPAQGHLIPLLDLAHHLVIRGLTITILVTPKNLPILNPLLSKNSTINTLVLPFPNYPSIPLGIENLKDLPPNIRPTSMIHALGELYQPLLSWFRSHPSPPVAIISDMFLGWTHRLACQLGVRRFVFSPSGAMALATMYSLWQEMPNAPKDQNELFSFSKIPSCPKYPWLQISTIYRSYVEGDPVSEFTKEGMEANIASWGLIVNSLTLLEGIYFEHLRKQLGHDRVWAVGPILPEKTIDMTPPERGVSMHDLKTWLDTCEDHKVVYVCYGTQVVLTKYQMEAVASGLEKSGVHFIWCVKQPSKEHVGEGYSMIPSGFEDRVAGRGLIIRGWAPQVWILSHRAVGAFLTHCGWNSILEGIVAGVPMLACPMAADQFVGATLLVEDLKVA…
>Potri.010G137000
MTTTTTTKQPPHVLVFPYPALGHTLPLLDLTHQLSLHNLTITILTTPKNLPTVSPLLSTHPQIHTLVLPFPSHPLIPAGVENVKELGNSGNLAIIAASTKLSEPITLWFKSHTNPPVAIISDFFLGWTQHLAQHLNIRGFAFYPSAAFFAGILNYCWGNLESVKVLDVVDFVDLPRSPSFKEEHLPSVFRKYRESDPDCQLVKDSLVANKLSYGFIFNSFESLEGEYLGFLKREFGHERVYAVGPINLLGPESTDRGNPVTDSSGNVFKWLDGCPDESVLYVCFGSQKLLNKKQMEALADGLEKSMVRFIWVVKTGTAQQVEDGYGVVPDGFDERLAGRGLVIRGWAPQVKILSHRAVGWFLSHCGWNSMLEGIVAGAMILAWPMEADQFIDARLLVEE…
>Potri.006G272500
MPSPSASHVVIFPFMAQGHTLPLLDLSKALSRQQIKVTIITTPSNAKSIAKCVPNHPDIHLNEIPFPTIDGLPKGCENTSQLPSMEFLLPFLHATKQLQKPFEEVLETMIKSNTPPLCVISDFFLGFTLASCQALGVPRLVFHGTSALSMAIMKSSWVNASQINSLSMLDRVDLPGMKLPFTLTKADLPAETLNASNHDDPMSQFIDEVGWADANSCGIIINSFEELEKDHISFFESFYMNGAKAWCLGPLFLYDKIEGLEKSINQNQNPSMSTQWLDEQSTPDSVIYVSFGTQADVSDSQLDEVAFGLEESGFPFVWVVRSNAWSLPSGMEEKIKDRGLIVSEWVDQRQILSHRAIGGFLSHCGWNSVLESAVAGVPILAWPMMAEQSLNAKLVVDGF…
>Potri.006G272600
MPSPSASHVVIFPFMSQGHTLPLLDLSKALSLQQIKVTIITTPSNAKSIAKCVPNHPDIHLNEIPFPTIEGLPEGCENTSQLPSMEFLLPFLHATKQLQKPFEEVLETMIKSNTPPLCVISDFFLGFTLASCQALGVPRLVFHGMSALSMAIIKSSWVNASQINSLSMLDPVDLPGMKLPFTLTKADLPEETLKSSNHDDPMSQFIGEVGWAEVNSWGIIINSFEELEKDHIPFFESFYMNGAKAWCLGPLFLYDKIEGLEKSINQNQNPSMSTQWLDEQSTPDSVIYVSFGTQADVSDSQLDEVAFGLEESGFPFVWVVRSKAWSLPSGMEEKIKDRGLIVSEWVDQRQILSHRAIGGFLSHCGWNSVLESVVAGVPILAWPMIAEQSLNAKLIVDGL…
>Potri.018G009000
MPSSSSSHVVIFPFMAQGHTLPLLYLSKALSHQQIKVTIITTPSNANSMAKYVTNHPDINLHEIPFPTIDGLPKGCENTSQLPSMEFLLPFLQATKELQKPFEQVLETMIKSNTPPLCVISDFFLGWSLASCQALGVPRLAFHGMGVLSMAISKSSWVHAPQIDSLSMFDPVDLPGMRLPFTLTKADLPAETVNSSNHDDPMSKFIGEVGEDDAKSWGIIVNSFKELEENHIPSFESFYMNGAKAWCLGPLFLYDEMEGLEKSINQSQISSMSTQWLDEQITPDSVIYVSFGTQAAVSDSQLDEVAFGLEESGFPFLWVVRSKSWSLPGGVEEKIKGRGLIVKEWVDQRQILSHRATGGFLSHCGWNSVLESVAAGVPILAWPMMAEQSLNAKLIVDGL…
>Potri.018G008900
MPSPSSSHVVIFPFMAQGHTLPLLYLSKALSRQQIMVTIITTPSNATSIAKTIANHPKISLVEIPFPTIDGLPKDCENTSQLPSMEFHLPFLHATKQLQKPFEQVLQTMLESKTPPICVISDFFLGWTLASCQAFGVPRLVFHGLGILSMAIIKSSWFHAPQLESVSMFDPLDLPGMKLPFTLTRADLPGSTNLPEHDDKFYQFIQEVGEADVKSWGVIVNSFEELEKSHIQAFESFYINGAKAWCLGPLCLYEKMGSDKSTNQDHSCTLTQWLTEQVTPDSVIYVSFGTQADVSDSQLDEVAFALEESGSPFLWVVRSKTWSLPTGLEEKIKNRGLIVREWVNQRQILSHRAIGGFLSHCGWNSVLESVSAGVPILAWPMIAEQSLNAKFIVDGLGAG…
>Potri.005G036100
MGSTSTSSPPHVVIFPFMAQGHTLPLLDLSKALASRGTRVTIITTPANAPFILSKNSTHPTISLSIIPFPKVEELPEGCENVNHLPSPDLFVPFINATKLLQQPFEDVLKELCDCDSTIPIGVISDMFLPWTVDSCCLFDIPRIVFSGMGVLPTVIERNVSLHVPCISSLLHSEPINLPSVPFPLNKTDFPDFVWRGDEKHPMLPIISEIEQAEHNSWGYVVNSFEELEGDHVAAFENHKETKAWLVGPLLLHDQSKQDLMNSGSKDVDQKQFSPYIKWLDQKMEGVGPGNVIYVAFGSQSYMTDLQMEEIALGLEMAGQPFIWVVRSRTWVPPVGWEDRVKERGLAIRDWVDQRGILEHPAIGGFLTHCGWNSVLEGLSMGVPLLAWPMGAEQGLNAR…
>Potri.001G348100
MDASSSDSKYHVVLFPFMSKGHTIPLLHLARLLLRRPNFIVTVFTTSGNHSFIANSLSDTTAFIIDLPFPQNVPQIPAGVESTDKLPSMSLFAPFALSTKLMQPDFEKAIETLPRVNFMVSDGFLWWTLDSAIKFGFPRLVSFGMSIYSSCLSKAVVEQRLLFGPESDDELITLPQFPWIKVTRNDFGSTFRDSEPSGPHFEFNIATITAAINSYGTIINSFYELEATFADYWNKENGNKTWFVGPLCLADAPRVEHEPRKKPTWIKWLDQKLEQGRSVLYVAFGSQADISAQQLKEIAIGLKKSKVNFLWVMRAKDPEYGDESELEEGIGDRGIILREWVDQREILIHQSVNGFLSHCGWNSVLESICAGVPILAWPMMAEQPLNARMVVEEIKVGLR…
>Potri.006G120600
MSSQLHFVLIPLMAQGHMIPMIDMARLISERGVTVSLVTTPHNASRFASIIERARESSLPIRLVQIPFPCEEVGLPIGYENLDTLPSRDLLKRFYIAVARLQQPLERILEHAKPRPSCIISDKCLSWTAKTAQRFNIPRIVFHGMCCFSLLSSNNIRLHKAHLTVNSDSEPFVVPGMPKSFEITKAQLPGAFVSLPDLDDVRNEMQEAESTAYGVVVNSFDELEHGCAEEYGKALKKKVWCVGPVSLCNKQNLDKFERGNKASIGKTQCLEWLDSMEPGSVIYACLGSLCRLVPSQLIELGLGLEASNKPFIWVVKTGERGSELEEWFVKERFEERIKGRGLLIKGWAPQVLILSHRAVGGFLTHCGWNSTVEGICSGVPMISWPQFSEQFFNEKLVVE…
>Potri.016G097400
MKSELGVDDLFKVKLEIIKTWQHGSANHSHDNTPSLFPSPLCIHRTIASSAVMAPPISSQLHFVLIPLMAQGHMIPMIDMARLISERGVTVSLVTTPHNASRFEAIIDRARESGLPIRLVQIRFPCEEVGLPIGLENLDTLPSRDLLKKFYVAVARLQQPLELLLEHAKPPPSCIISDKCLSWTSKTAQRFNIPRIVFHGMCCFSLLSSHNIRLHKAHLSVTSDSEPFVVPGMPQSFEVTKAQLPGAFVSLPDLDDVRNKMQEAESTAYGVVVNSFDELEHGCAEEYTKALKKKVWCIGPVSLCNKNNLDKFERGNKASIDEKQCLEWLDSMKPGSVIYACLGSLCRLVPSQLIELGLGLEASKQPFIWVVKTGEKGSELEEWFVKEKFEERIKGRGLL…
>Potri.012G048700
MASQSHQLHFVLFPLMAQGHMIPMFDIAKMLAHHGVIVTIVTTQLNAKRVAIPLARAAESGLQIKSVEIPFPCQEAGLPNEMENFDMLPSLGLGYELFMAANMLQEPVERLFEVLTPRPSCIISDMCLPYTSDVATKFGIPRISFNGFSCFCTLCLHTIQINKVLESVNSESELFVVPGLPDHIEMATNQLPYAMLDVKDFSAQVSGAEMLRYGFIINSFEELEPAYVQEYERATGGKVWCVGPVSVCNKDDVDKVHRGDKSSIDESECLKWLDSQQPRSVIYVCLGSLCNLITPQLMELGLGLEASNKPFIWVTRGGEKSRELENWFEENGFKERTKGRGLIIQGWAPQVAILSHSAIGSFLTHCGWNSVLEGISAGLPMVTWPLFGDQFCNEKLVVE…
>Potri.002G123700
MDSEEKQIHVMFLPYLAPGHMMPMVDMARLLAGNGLKVTIITTTMNAAQFKNAIDRDIKSGRQISLATLRFPSIEAGLPEGCENLSSTTTPEMTLKLFHGIELLQPHIKMILQKHRPDCIASDYLFPWTVDVAIELGIPRLAFNGSGFFNLCVANSIDCHQPHNNVTSETEQFVIPGLPDKVTITRSQLPDIVKGENEVFSALFDKLKEAERKSFGVLMNSFYELEPAYADHFRKVTGIKAWHLGPVSLFNRNADDRLERGGKTSIRKHSCLDWLESKKPKSVLYICFGSLTRFSKIQISEIASALEESRHSFIWAVGKILKSDNEDNNLDRQQDWWLPEEYEDRLKNSGKGLIIKGWAPQLLILEHPAIGGFLTHCGWNSILEGVCAGQPMVTWPIFA…
>Potri.001G302400
MDSKSYQLHVLFLPYMAPGHMIPIVDMARLFARRGVKATIISTPLNAPFFSKAIERDGQLGHDISIRIIKFPSAEAGLPEGCENLSSIISWDMHANFLKAMSMLQQPIEQLLEECHPHCLVADMTFTWATEVADKLRIPRLYFSGTSYFAMCVFDSLKRYEPHRRVDSDFEPFIVPGLPDQIKTTRQQLPDYLKQTTEHEFTKLVNQVSESELRSYGVLVNSFHELEPAYSEHYRKVMGRKAWHIGPLSLCNRNIEDKAERGNTASIGKHECLRWLDLKKPNSVLYICFGTLLDFPAAQLREIALALEASGQNFIWVVRKGELRKHEDKEEWLPEGFERRMEGKGLIIRGWAPQVLILDHKAVGGFMTHCGWNSTLEAVTAGLPLVTWPLYAEQFDNEK…
>Potri.009G098400
MDSMPYQLHILFFPYMAHGHMIPTVDMARLFARRGVKATIVSTPLNAPLCSKTIERDRQLGLDISIHIIKFPSAEAGLPEGCENLSSIPSPDMLSNFLKAIGMLQQPLEQLLEECHPSCLVADMVFPWATEAANKLRIPRLFFSGTGFFPACVFDSLKRYEPHKGVDSDFEPFVVPGLPDQIKLTRLRLPAYIKERTENELTKLMDKISESMVRSYGVLTNSFLELEPAYSEHYRMEIKRKAWHIGPLSLCNRDMKDKAERGNVSSIDEHECMRWLAKKNPNSVLYICFGSFFNLSAAQLLEIAMALEASGQNFIWVVRERKQTKLAEKEEWLPEGFEKRMEGKGLIVSGWAPQVLILDHKAVGGFMTHCGWNSTLEGVTAGVPMVTWPLGAEQFCNEK…
>Potri.001G302300
MESPPFQLHIAFFPFMAQGHIIPTVDMARTFARHGVKATIITTPLNAPLFSRTIERDIEMGSKICILIMKFPSAEAGLPVGCENASSIETLEMVPKFFKAVSLLQQPLEYLLEECRPSCLVADMMFPWATKVASKFGIPRLVFHGTSYFALCVSDCLKRFEPYKSIETDLEPFTVPGLPDKIKLTRLQLPSHVKENSELSKLMDEISRADLESYGVIMNSFHELEPAYSEHYKKVIGRKAWHIGPVSLCNRDTRDKMQRGGVASIDENECLRWLAMKKSRSVLYICFGSMSKSDFSATQLFEIAKALAASGQNFIWAVKNGEKTKGEDREEWLPEGFEKKIQGKGLIIRGWAPQMLILDHEAVGGFMTHCGWNSALEGITAGVPMVTWPLCAEQFYNEK…
>Potri.001G303600
MGSLGHQLHIFFFPFFAHGHMIPSVDMAKLFASRGIKTTIITTPLNAPLFSKTIQKTKELGFDINILTIKFPAAEAGFPEGYENTDTFIFSENARAMTTKFFKATTLLQAPFEKALQECHPDCIVADMFFPWATDAAAKFGIPRLVFHGTSNFALSAAECVRLYEPHKKVSSDSEPFVVPDLPGDIKLTKKQLPDYVRENVENDFSKILKASKEAELRSFGVVVNSFYELEPAYADYYKKVLGRRAWNVGPVSLCNRDTEDKAGRGKETSIDHHECLKWLDSKKPNSVVYICFGSTTNFSDSQLKEIAAGLEASGQQFIWVVRRNKKGQEDKEDWLPEGFGERMEGVGLIIRGWAPQVLILDHEAIGAFVTHCGWNSTLEGITAGKPMVTWPIFAEQFY…
>Potri.001G303000
MGSLGHQLHIFFLPFFAHGHMIPSVDMAKLFASRGIKTTIITTPLNAPFFSKTIQKTKELGFDINILTIKFPAAEAGLPEGYENTDAFIFSENAREMTIKFIKATTFLQEPFEKVLQECHPDCIVADVFFPWATDAAAKFGIPRLVFHGTSNFALSASECVRLYEPHKKVSSDSEPFVVPDLPGDIKLTKKQLPDDVRENVENDFSKFLKASKEAELRSFGVVVNSFYELEPAYADYYKKVLGRRAWNVGPVSLCNRDTEDKAGRGKETSIDHHECLKWLDSKKPNSVVYICFGSTTNFSDSQLKEIAAGLEASGQQFIWVVRRNKKGQEDKEDWLPEGFEERMEGVGLIIRGWAPQVLILDHEAIGAFVTHCGWNSTLEGITAGKPMVTWPIFAEQFY…
>Potri.001G303100
MGGEENQVHIFFFPFMANGHMIPNMFPEQSRGQKFFCSPLDINIKTIKFPAVDVGLPEGCENTDLITSHEIEGEMTKFFSMATTMHQQPLEKLLQECHPDCLTIDMFLPWTTNAATKFGIPRLVFHGISCFSLCTLDCLNIYMPYKKSSSDSKLFVVPELPGDIKFRSKHLPEYVKQNVETDFTRLIQKVRESSLKIFGIVLIQRVQDGRRERENYVILIIKTYIYISVIGKKALIDEHECLKWLDSKKPNSVVYICFKTVAIFSDSQLKEIVLKFASTLEASGQQFIWVVRKDKKARDKEEWLPEGFEKRMESKGLIIRGWAPQVVILDHEAIGGFVTHCGWNSTIEGIAAGKPMVTWPVSAEQFFNEKLVTDVLKIGVAVGVQHWVTVYGDKITSGA…
>Potri.001G303300
MGGEENQVHIFFFPFMAHGHMIPTIDMAKLFASRGVKATIVTTPLNAPLVSRTIQRSKGLGFDINIKTIKFPAVEVGLPEGCENADSITSHETQGEMTKKVFMATTMLQQPLEKLLQECHPDCLIADMFLPWTTDAAAKFGIPRLVFHGISCFSLCASDCLNRYKPYKKVSSDSELFVVPELPGDIKFTSKQLPDYMKQNVETDFTRLIQKVRESSLKSYGIVVNSFYELESDYANFFKELGRKAWHIGPVSLCNREFEDKAQRGKEASIDEHECLKWLDSKKPNSVVYICFGTVDKFSDSQLKEIAIALEASGQQFIWVVRKDKKAKDNEEWLPEGFEKRMESKGLIIRGWAPQVVILDHEAIGGFVTHCGWNSTIEGIAAGKPMVTWPVSAEQFFNE…
>Potri.001G303700
MGGEENQVHIFFFPFMAHGHMIPTIDMAKLFASRGVKATIVTTPLNAPLVSRTIQRSKGLGFDINIKTIKFPAVEVGLPEGCENADSITSHETQGEMTKKLFMATAMLQQPLEKLLQECHPDCLIADMFLPWTTDAAAKFGIPRLVFHGISCFSLCTSDCLNRYKPYKKVSSDSELFVVPELPGDIKFTSKQLPDYMKQNVETDFTRLIQKVRESSLKSYGIVVNSFYELESDYANFFKELGRKAWHIGPVSLCNREFEDKAQRGKEASIDEHECLKWLDSKKPNSVVYICFGTVANFSDSQLKEIAIALEASGQQFIWVVRKDKKAKDNEEWLPEGFEKRMESKGLIIRGWAPQVVILDHEAIGGFVTHCGWNSTIEGIAAGKPMVTWPVSAEQFFNE…
>Potri.016G016100
MKKAEVVLIPLPAMGHIVALVEVAKLLVQRDDRLSTTVFVMHPTLDPSTTKYTETLAVSTLPDRMRVINLPNLESITSATKGRHSWLTCLIEGQKSHVKEYVSKIRTQYELNPDSPRLAGFIFDTFATGMKDVPNEFGVPWYVFSASGAAFIGSMMHLTALHDEQGVDLTELKNSEDELEIPCLANPIPAKLVPSSVFEKDSLTIFLEHARILTEARGILINTFLEFESYAINSLSDGKTPPVYPVGPIVKHVGGGGDLRSDESNNYRDIMEWLDDQPPSSVMFLCFGSWGSFKEKQVKEIAIALEHSGHRFLWSLRKPSQNGKKQSPSDYEDFQGILPEGFLDRTAMIGKVIGWAPQVEILSHSAVGGFASHCGWNSTLESVRFGVPVATWPLYAEQQ…
>Potri.016G016300
MKKAEVVLIPLPAMGHIVAVVEMAKLLVQRDDRLSTTVFVMHPTLDPSTTKYTETLAVSTLPDRMRVINLPSLESITSATKGRHSWLTCLIEGQKSHVKEYVSKIRTRYELNPDSPRLAGFIFDIFATGMKDVPNEFGVPWYVFSASSAASIGSMMHLTALHDEQGVDLTGLKNSEDELEIPCLANPIPAKLVPSMVFEKDSLTTFLEHARILTEARGILINTFLEFESYAINSLSDGKTPPVYPVGPIVKHVGGGGDLRSDESNNYRDIMEWLDDQPPSSVMFLCFGSWGSFKEKQVKEIAIALEHSGHRFLWSLRKPSQNGKKQSPSDYEDFQGILPEGFLDRTAMIGKVIGWAPQVEILSHSAVGGFASHCGWNSTLESVRFGVPVATWPLYAEQQ…
>Potri.006G007400
MKKAGVVLIPVPAMGHVVALVEVAKLLVQRDDRLFTTVIIMHPALDPSTTKYTESLAASTLPDRMRVVNLPKLESKTEDNKDLNWLTSMIESQKPHVEEYVSKMRTQSQLSPDSPQLAGFIFDTFATGMKDVANGFGVPWYAFSASGAAFIGSMFYLQALHDDEGVNLIEFEDSDALLEIPSLASPLPAKLLPSMVFKQESLTIFLEHARIMREARSILVNTFLEFESYAVHSLSNGKNPPVYPVGPIVKHVGDARDLPSDESKDIMEWLDDQPPSSVMFLCFGSWGSFCGKQVKEIACALEHCGHRFLWSLRKPSSQEGKVESPSDYLNFQEILPEGFLDRTIKIGKVIGWAPQVEILAHPAVGGFASHCGWNSTLESVRFGVPVATWPLYAEQQFNA…
>Potri.016G016600
MHPTVDPSTTKYNESLAASTLPDRMRVINLPRVESITSDTKPSTWLSSLVEGQKPHVKEYVSRIRTQYEMNPDSPRLAGFVFDTFATGLKDVSNEFGIPWYVFSAAGAAFIGSMLHLTALHDEQGVDITEITNSEDELEIPSLANPIPAKLVPSTVFEKYSLTTFLVHARLLTEAKGILINTFLELESYAVNSLSHGKTPPVYPVGPIVKHSGVGSDPLSDESNNSRDIMGWLDDQPPWGSFKENQVKEIAFALERSGHRFLWSLRKPSQNGKMKSPSEYENFQSILPQGFLDRTAKIGKVIGWAPQVEILSHSASLRFGVPIATWPLYAEQRFNAFQKVIEVGLAFEIKIDYRKDFYGDTEIIVSSDDILKAIKNVMEQDSEIRKKVKEMSRISEKTL…
>Potri.006G007300
MKKAELVLIPIPARGHIVSAVEIAKLLVQRDDRLSTTILIYPSRNPVTTKYNESLAASTLPDRLRVIILPSAESSDTKPPNQFITSVYEGQKPLVREYVSKIKTQSELSPDSPQFAGFIFDAYATGLKDLANEFDVPWYAFCASDAAYLGCVLHLKDLHDEQGVDLTELGNSDAELEIPSLANSFPVKCLPLSSLVKETLPIVLEIAGGLTEAKGILINTFLELEPHAVNSLSNGKTPPVYAVGPIVKHEGDDRDTGSDGSKNYRDIMEWLDDQAPSSVLFLCFGSLGSFRSEQVKEIACALERSGHRFLWSLRKPSPSGKLKSPSDYENLQEVLPEGFLDRTAKIGKVIGWAPQVDILAHQAVGGFASHCGWNSILESVWFGVPIATWPLYAEQQYNA…
>Potri.016G016700
MKKAEVVLIPIPAMGHIVAVVEIAKLLVQRDDRLYTTVLVMHPTLDPSTTKYNESLAASTLPDRMRVINLPRVESITSDTKANNWLSTLIEGQKPHVKEYVSKTRTQFELSLDAPRIAGFIFDSFATGLKEVANEFGFPWYAFSAPGAAFLGCELHLQALHDEQGVDLTEFKNSDVELKIPSLANPLPAKLLPSVLFQKDSLANFLEQARALAEARGILVNTFFEFESNAVNSLSNGKTPPIYPVGPIVKHETDCHDVGWDGSKKHRDRDIMEWLDDQPPSSVMFLCFGSHGSFREKQVKEIACALENSGHRFLWSLRKPPPREKWEPPSDYANFQEILPKEFLNRTAKIGKVIGWAPQVDILAHQAIGMFASHCGWNSILESIRFGVPIVAWPLYAEQ…
>Potri.016G016200
MKKAEVVLIPLPAMGHKVAVVEIAKLLVQRDDRIYTTVLVMHPTVDPSTTTFNESLAASTLPDRQKPHVKEYVSKIRTQSELSLDAPRLAGFIFYSFVTGLKEVANEFGLPWYAFSASGAAFLGCLLHLQALHDEQGADLTEFKNSDVELSIPSLVNPFPAKLLPSVLFEKDSLTTVLEQPRALAEARGILVNTFLEFESHAVNSLSNGRTPPIYPVGPIVKHKRDGHDVGSEGSNNYRNIIEWLDDQPPSSVLFLCFGSGGSFREKQVKEIACALEKCGHRFLWSLRKPPPRGKWEYSPSDYANFQEILPKEFLNRTAKIGKVIGWAPQVDILAHPAIGMFASHCGWNSILESIRFGVPIVAWPLYAEQQFNAFQMVIELGLAVEIKMDCRKNSHGDN…
>Potri.016G016900
MKIAELVFIPFPAMGHVVPAVETAKLLVEFDNRVSTTVLLMKPAIDSSTIKYTESLAASTLPDRMRFIELPSLDELRSRKGIWLDSLIEGQKPHVREFVSKIVSKSDLSPDSPRLAGFVFDAFCTGMKDLADEFGVPWYVFSSSGAAFLGCLSYLQVLHDEQNMDITEFKNSDAMLEIPSFVNPMAARLLPSMTFRKDSVLVLVGAARRLREASGIVVNTFIELESYAVNSLSKIGIPPLYPVGPIVNVGSDKSNDNREIMEWLDDQPPSSVVFLCFGSLGSFCVDQVKEIAYALEHSGKRFLWVLQKPSKGKTESASDFQETLPEGFLDRTTELGKVIGWAPQAEILAHRAIGGFVSHCGWNSILESIYFGVPIAAWPIYAEQQFNAFQLVIELGLGG…
>Potri.016G016800
MNNSLATKYFLGMKKVEVVFIPLPAMGHIIAAVEMAKLIVESDDRISASVLMMKPALDSTTTKYTESLTASTLPNRMRVVDLPSLEHTGVHNTSASWMASLAEAQKPHVKEFVSKIKAQSELSPHDSPQLAGFVLDTFVLGMNDLAAEFGVPWYVFSASGAAFIGSMLYLQALHDEQKADLPEYKDSDAELEIPSLVNRLPAKLLPSMVFKRESLPHFIGAARRLKHARGILINTFKELESHAINSLSNGEIPPVYPLGPIVRCKGNSYDVGSNIINDYTDIMQWLDDQPPCSVVFLCFGSWGSFSVGQVKEIAYALEQCGHRFLWCLRKPPCKGKIESPSDYVNFQEILPEGFLDRSDKIGKVIKWAPQVEILGHKAVGGFVSHCGWNSTLESILSGV…
>Potri.016G016400
MKKAELVFIPLPAMGHIIAAVEIAKLIVERDDRISTSVLIMRPTLDSTTTKYTESLSPSTLPNRMRVVDLPCLEHTAVHKTGASWMASLAEAQKNHVKEFVSKIKAQSELSPNDSPRLAGFVLDTFVLGMNDLAAEFGVPWYVFSASGAAFIGSMLYLQALHDEQKADLPEYKDSDAELEIPSLVNRLPAKLLPSLVFDRESLPIFLGAARRLKHARGILINTFKELESHAINSLSKGEIPPVYPLGPIVRCKGNSYDVGSSQINDYKDIMLWLDDQPPCSVVFLCFRSWGSFSVDQVKENAYALEQCGHRFLWCLRERPCKGKIESPSDYVNFQDILPEGFLDRSVKIGKVIKWAPQVEILGHKAIGGFVSHCGWNSTLESTLSGVPIATWPLYGEQQ…
>Potri.006G007600
MKKAELVLVPSPGIGHLASMMELAKLLVDRDDRVSITVIIIRLALDSKISRYTESLTASSKSTRIQFIDLPSDKTNTSNDHPSKFVTSLIESEKPHVKEFVSKLITQSELNPNPPRLACFVLDMFCTGMIDVANEFGVPSYIYFTSSAAFLGFQFHMQDLHDKQEVDLTELKDVDAEFEIPTLVNPLPVKVFPSVMLSKDTLPVVLYHVRRFREAKGIILNTFEEVELHAVKCLSNGENPAVYPVGPILNLKGDVHDVGSDGSNSYRDIMLWLDDQPPSSVVFLCFGSMGSFSVDQVKEIAWALEHSGHRFLWSLRKPPSEGKIDFLVDHAYQQEVFPDGFLDRTAKIGKVIGWAPQVDVLAHPSIKEFISHCGWNSILESVWFGVPLATWPMYAEQQF…
>Potri.016G016000
MKKSELVFVPSPGVGHLVPAVEIAKLMVKRDDRLSITVLVMKRPPLDTKINKYIESVSASISDHIQFVDLPNDEKTSSGINFLSSFIESQKPHVKNAVFKLVQSESSSESPQLAGFVVGMFCTTMIDVANEFGVPSYVFFASSAAALSLMLYMQALNDEKNVDTTEFKDSDAEFMLPGIVNPVPAKVLPSVVFNKDWHPIYFGNARRFKEAEGIMVNTYVELESPVINAFSDGKTPPLYPIGPILNLKGDGHDVGSAETNKNKDIMEWLDDQPPSSVVFLCFGSMGSFSEEQLKEIASALEQSGYRFLWSVRQPPPKGKMGFPTDYANPEEAVPTGFLDRTAGIGKVIGWAPQVAILAHPAIGGFVSHCGWNSILESLWFGVPIAAWPLFSEQQLNAFE…
>Potri.006G007100
MPCLASPFPAKVLPSLVLGKDLLPLFLRLFRRFREAKGIMVNTFYELESHAINSFSDGNYPPVYPVGPILNLNGHEHDVVSDRKDTHRDIMQWLDHQPSSSVVYLCFGSMGSFGVEQVKEIACGLEQSGHRFLWSLRQPPPNGKMEAPSDYVNSAEVLPEGFLDRTSEIGKIIGWAPQVDILAHPSIGGFVSHCGWNSMLESIWFDVPIATWPLYAEQQFNAFLMIVEFGLAIEIQVNYRMDDCEIVRAEEIEKRIRGLMEFDIKKREKLKEISENSRKALMKDGSSYTWLGRLIQDMIDNMA
>Potri.006G007200
MKNAELVFIPAPIIGHFVSAVEVAKLLLERDERLSITFLVMKSSLSTKIARSYNDSVIAACGRIRFIHLPEVELDPNLPSRFFISLIEAQKPHVKEEVSKLVIESESSPDSPRIAGFVLDMFSTSIIDVANEFGVPSYIFFTSAAAFLGTTFYIQALHDEQKVDPTEFKNSDVELAMPCLASPFPAKVLPSSVLGKDFLPLFLRLFRRLREAKGIMVNTFYELESHAINSFSDGNYPPVYPVGPLLNLNGHEHDVVSDIRKDIHRDIMQWLDHQPSSSVVYLCFGSMGSFGVEQVKEIACGLEQSGHRFLWSLRQPPPNGKMEAPSDYVNPAEVLPEGFLDRTSEIGKIIGWAPQVDILAHPSIGGFVSHCGWNSTLESIWFDVPIATWPMHAEQQFNA…
>Potri.016G017400
MKKAELVFIPAPGISHLMSTVEVAKLLLDRDERLSITFLIMSLSYDSKTACYIDSLSATCNRIRFIKLPEDEPEPNTFLFSLIGTQKRHVKEEVSKLVSQSESSPDSPTLAGFVLDFFCTSMIDVANEFGVPSYIFLTTGAAYLGLQFYIQALHDEQRVDATQFKDSNAELVMPCLAYPLPAKALPSAALNKEWLPAFLDQARRFRETKGIIVNTFEELESHAINSFSNGNTPPVYPVGPILNLNRDGDHDVESDKRKDIKQWLDDQPLSSVVYLCFGSMGSFGVDQVKEIACGLEQSGHRFLWSLRKPQPKGKMEIPSDYTNTQDVLPEGFLDRTAQIGKIIGWGPQIDILSHPSVGGFVSHCGWNSILESIWFGVPIAAWPLQAEQQLNAFKIIVEL…
>Potri.016G017300
MKKAELVFIPTPVISHLVSTVEVAKLLVDRDERLSITFLIMKLCSSSKIDSFIDSVRTASNRIRFIDLPQDEPGPNQPNKTFFSLSETQKPHVKEEVSKLVSQSESSPDTPTLAGFVLDMFCTSLIDVANEFGVPSYIFLTSGAAYLGLVFYIQALHGEQRVDPLEFKDSEAEVVMPCLANPFPARVLPSFLLNKEWLGSVLAQARRFRESKGIIVNTFEELESHAINSFSNGNTLPVYPVGPILNLSRDGHRDVESDEFKDIKQWLDDQPLSSVVYICFGSMGSFGVDQVKEIACGLEQSGHRFLWSLRQPPPKGKIEPPSDYTNPQGVLPEGFLDRTANTGKIIGWAPQTDILAHPSVGGFVSHCGWNSILESIWFGVPIAAWPLYAEQQLNAFQII…
>Potri.016G016500
MKKAELVFIPTPGISHLLSTVEVAKLLVDRDERLSITFLIMKLSSDPKIDRFINSVSTACNRIRFIDLPKDEPDPNQPNMFFFSLIEAQKHHVKDEVSKLVCQSESSPDSPTLSGFVLDMFCTPMIDVANEFGVPSYIFLTSGAASLGLQFYVQALHDEQKVDPTEFKGSDAELVMPCLANPLPAKVLPSPMLNKERLPFFLGLARRFRETKGIIINTFEELESHAIDSFSKGNTPPVYPVGPVLNLNRDGDRDEESDKRKDIKQWLDDQPLSSVVYLCFGSMGSFGVDQVKEIACGLEQSGHRFLWSLRKPPPKGKMELHPSDYSNPRDVLPEGFFDRTANIGKIIGWAPQTDILAHPSVGGFVSHCGWNSILESIWFGVPIAAWPLYAEQQFNAFML…
>Potri.016G017100
MKKAELVFIPTTGISHLLSSVEVAKLLVDRDERLSITFLIMKLSSDPKIDRFINSVSTACNRIRFIDLPKDEPDPNQPRKFLFSLIEAQKPHVKEEVFKLVSQSESSPHSPSLAGFVLDMFCTSMIDVANEFGVPSYIFLTSGAACLGLQFYVQALHDEQKVDPTEFKGSDAELVMPCLANPLPAKVLPFFMLDKEWLPLFVGLARRFRESKGIIINTFEELESHAIDSFSKAKGNTPPVYPVGPILNLNRDDDCDEESDKYKDIKQWLDEQPLSSVVYLCFGSMGSFGADQVKEIACGLEQSGHRFLWSLRKPPPKGEMELHPSDYTDPRDVLPEGFLDRTTNIGKIIGWAPQTDILAHPSVGGFVSHCGWNSVLESIWFGVPIATWPLHAEQQLNAF…
>Potri.006G007000
MKRSELVFIPSPGIGHVTSTVELARLLVNRDDRFVVTIILMKLPFDEKFTSYCKSLTESTISNNIKFLDLPLLEQALDMKAKDVLAFYMETYKPLVKEALAQLIESSTSSPDKPPRLIGLLVDMFCVTMVDVGNDFGLRSYVFFTSGVGYLSLLFSMQTMKDEQNVDSTQFKDSDTELVISSFAKPIPARVLPSMFLNKDVVPGFLNFARKYKQTKGIVVNTFLELESHVMSSFFDGLTLPIYPVGPILKLQRAEGDKGLDRAREKEEIKKWLDDQPQSSVVFLCFGSMGSFDEDQLKEISKALEHSGHRFLWSLRRAPPKGTIVFPSGYDNPKEILTDGFLDRTSMVGKIIGWAPQTDILAHPAVGGFVSHCGWNSILESLWFGVPIAAWPIDGEQQL…
>Potri.009G044600
MKQEELIFVPGPGIGHLASGLELAKRLLDHDDRLSITILVMNMPFTPSINSYTRSLTASQPRIKLVDLPEVDPPPSELLTKSPEAYICDFIESYIPHVKTTVTDIISSLSNSDVRVAGFILDFFCVSMIDIANEFSLPPYIFITSNAGFLGLMLNLPKRHDEISEVMQMSDPDSLIPGFFNPVPARVLPDAVFNKHGGYAAYVKVAQRFKDGKGIIVNTFAELEPFVLRSFSDDHRIPPVYPVGPVLHLKGQPHPEINQDQLDKIMKWLDEQPQSSVVFLCFGNFGSFSPLQVKEIALGIEQSGFKFLWSMRFPRSPSNQFMNPEDVLPEGFLERIEGRGIMCGWAPQVEVLAHKAIGGFVSHCGWNSILESLWYGVPIVTLPIYAEQQLNAFRMVKEL…
>Potri.016G015700
MKKAQLVLVPSPGIGHLVPAIEFAKRLLDQDDSFLVTVLVIIRAPFGPDTDTSNQSVLTTIDTRIQYITLPTVTPPDLDPLRSPENYVTSFMEAHKPLVKDAVVNHVMSNKSSVPVVGLVVDLFCASMIDVANELGISSYVYFASSAAFLGLLLYLPTRQEQVGIEFKETDPDLIVSCFANPVPARVLPSALLNKDGGYTCFENLGRRFREAKGIVVNSYVELESHAVSSFLGGGTPPVYTVGPLLNVNGHSLMGSNSDRHGKIMEWLDDQPEKSVVFLCFGSIGRFREAQVKEIALGLEQSGHRFLWSVRKPPPEGHFALPSDYSNFEEVLPDGFLERTKNIGMVCGWAPQMQVLAHKAIKGFVSHCGWNSILESLWHGVPIVTWPMHAEQQINAFQM…
>Potri.016G015800
MKKAQLVLVPSPGIGHLVSTIEFAKRLLDQDESFLITVLVIKAPFALDVDTFNQSLTTIDTRISYITLPQVSPPDDQDPFRSPENYFSTFLERHKPHVKDAILNHVMSKKSSVPVVGLVVDLFCSSMIDVAKELGIPSYVYISSSAGFLGLMLHLPTRKDQVGIEFKETDPDLIVPCFFNHVPARVMPSVLLNKAGGYICFENHARRFKDTKGFIVNTFTELESHAVSSFLGGDTPPVYTVGPLLNIMKWLDDQPEKSVVFLCFGSIGRFSDAQVKEIALGLEQSGHRFLCSIRKPPPEGQFAMPSDYMSFEEVLPDGFLERTKNIGMVCGWAPQIQVLAHRSVGGFVSHCGWNSILESLWYGVPAVTWPMYAEQQLNAFQMVNDLGLAIEMTLDYRMD…
>Potri.016G014500
MAPAQTTTPKNALVFVPAPGIGHLVSVMEFAKRLLERDDSFSITMLLMSPPFAHDVTTYVEKLNAAHPEFQFLGLPSVTPPPLEDVLACPEHFVSVFIADHKNHVKDMIVNHVLSNKSVKLAGLVLDLFCTAFVDVAKDLGVPSYIFFASGAAFLGSMLYLPDRFDKGGVTYKPTDPDSIIPSYINPVPSRVLPSLLFHDGGYSTFVSHARKFKEAKGIIVNTFAELESHAVNYLNGEAGVPHVYTVGPVVDHKGNSPVADGNQREEIMNWLDAQPQKSVVFLCFGSQGSFGVPQLKEIALGLEQSGQRFLWSIRRPPSQESLNPGEVNDFSELLPEGFLGRTKNVGFICGWAPQVEVLAHKATGAFVSHCGWNSILESTWYGVPVVTWPLYGEQQINA…
>Potri.006G010000
MKKAQLVFIPSPGVGHLVSAAQFAKLVLDRNDNFLITMLVINNPYAESISKYIESLASAHTQIKFIALPETIAPPSAEALAVSAEHAFSCYINDHKTIVRDAIVNQVMANNPAPIASVVFDLFCTAFIDVARELGVPSHVFFTSGAAFLGLMFYLSDREEYGQPKFRPTDPDYIIPFYANPVPYRVLPLLHNDEGYETFAYHGRKFKDANGIIINTFSEVESHVVHALLARDDIPPIFNVGPLIDHRGKSLSGSDAVKRDEIIKWLDDQPEKSVVFLCFGSGGGFDEAQLKEIAIGLEKSGHRFLWSIRLKPSKGQLHASYFDNYGEILPEGFLERTENTGMLCGWAPQVEILAHRAVGAFVSHCGWNSTLETLWYGVPIITWPLYGEQHINAFQLVKD…
>Potri.016G014100
MKKTQLVFVPAPGFGHLVAAVQLAKMVLERNDSFLITMLAINNPFYGGISKNTESLASIHTEIRFVEIPDTIPTPPPEALAVSPASAFTSYINDHKTLVKDTIVNLVMAHNPAPIASVVVDMFCTVFIDVAKELGVPSHVFFTSDAAFLAMTLYLSDREDKGEPKFSPTDPDYIIPCYSNPVPYRVMPVLHTDVEYEALANHGREFKDSNGIIVNTFSEAESHAVSALLARDDIPPIFNVGPLIDHKGKSLSGSDAVKRDEILKWLDDQPEKSVVFLCFGSGGGFDEAQLKEIAIGLERIGHRFLWSIRLKPSKGKLQASFFDNYGEILPQGFLERTKNIGMLCGWAPQVQILAHKAVGAFVSHCGWNSTLEALWYAVPIITWPLYAEQHMNAFQLVKD…
>Potri.016G014300
MKKTQLVFVPAPGFGHLVPAVQLAKTVLERNDSFLITMLAINNPFDGGISKKIKSLASIYTEIRFIEIPETIPAPPPDALAVSPASAFTSYINDHKTLVKDTIVNLVMAPNPAPIASVVVDMFCTAFIDVAKELGVPSHVFYTCDAAFLALTLYLSDREDKGEPKFSPTDPDYIIPCYSNPVPYRVMPLLHTDVAYEAIANHGRKFKDSNGIIVNTFSEAESHAVSALLARDDIPPIFNVGPLIDHTGKSLSGSDAVKRDEILKWLDDQPEKSVVFLCFGSRGCFDEAQLKEIAIGLERSGQRFLWSIRLKPSKGKLQASFFDNYGEILPQEFLERTKNIGMLCGWAPQVEILAHKAVGAFVSHCGWNSTLETLWYAVPIITWPLHAEQHMNAFQLVKD…
>Potri.012G035800
MEDTVVLYPSQGHLSSMLELGKLILKHRPSVSVTFVMSNPSTELVSANPFITFIPLPEVSLPTPITSFLDLVASFFEIPKLNNPDLHQTLSSLSASSNIKALIIDFFCSPAFEFLSSRLDIPIYYFNSSGACGLSMFLYMPTLDKNTTESLKDLDILVEVPGAPKVPSKDIPPVLCDRSHRVYQYFVDTGKQMFRSAGVVVNTFESLEPNACKAIQERKCIPNEPLPPLFCVGPLAITGESRKENECLTWLDSQPSRSVLYLCFGSMGVLSSSQLKEMAIGLEKSGVRFLWAVRAPKEDGQTQARKTGSIATEPCLESIFPEGFLDRTKDRGFIVKSWAPQLAILNHGSVGGFVTHCGWKSILEAVCAGVPMLGWPLYAEQKMNSVFLVEEMKVGLAVK…
>Potri.012G036000
MEDTVVLYPSQTHLSSMLELGKLILKHRPSVSVTFVMSNPSTELVSANPFITFIPLPEVSLPSPITSFLDLGASFFEISKLNNPNLHKALSSLSTTSNIKALIIDFFCSAAFEFLSSRLDIPIYYFNSSGACGLSMFLYLPTLDKNITESLKDLDILVEFPGLPKVPSKDIPPFLCDRSHRVYQYFVDTGKQMFRSAGVVVNTFESLEPNTFKAIQERKCIPNEPLPPIFCVGPLAITGESRKENECLTWLDSQPSRSVLYLCFGSMGVFSSSQLKEIAIGLEKSGVRFLWAVRAPKEDGQTQARKTGIATESCLESIFPEGFLDRTKDRGFIVKSWAPQLAILNHGSVGGFVTHCGWKSILEAVCAGVPMLGWPLFAEQKMNRVSLVEEMKVGLAVKL…
>Potri.015G027700
MEDTIVLYPSPGRGHLFSMVELGKQILEHHPSISITIIISAMPTESISIDDPYFSTLCNTNPSITLIHLPQVSLPPNTSFSPLDFVASFFELPELNNTNLHQTLLNLSKSSNIKAFIIDFFCSAAFEFVSSRHNIPIYFFYTTCASGLSMFLHLPILDKIITKSLKDLDIIIDLPGIPKIPSKELPPAISDRSHRVYQYLVDTAKLMIKSAGLIINTFELLERKALQAIQEGKCGAPDEPVPPLFCVGPLLTTSESKSEHECLTWLDSQPTRSVLFLCFGSMGVFNSRQLRETAIGLEKSGVRFLWVVRPPLADSQTQAGRSSTPNEPCLDLLLPEGFLERTKDRGFLVNSWAPQVEILNHGSVGGFVTHCGWNSVLEALCAGVPMVAWPLYAEQRMNR…
>Potri.015G027800
MEDTIVLYPSPGRGHLFSMVELGKQILEHHPSISITIIVSAMPTESISIDDPYFSTLCNTNPSITLIHLPQVSLPPNTSFSPLDFVSSFFELPELNNTNLHQTLLNLSKSSNIKALITDFFCSAAFEFVSSRHNIPIYFFYTSDASGLCTFLHLPILDKIITKSFKDLDIIIDLPGIPKIPSKELPPAISDRSHRVYQYFVDTAKLMIKSAGLIINTFEFLERKALQAIQEGKCGAPDEPVPPLFCVGPLLTTSESKSEHECLTWLDSQPTRSVLFLCFGSMGVFNSRQLRETAIGLEKSGVRFLWVVRPPLADSQTQAGRSSTPNEPCLDLLLPEGFLERTQDRGFLVNSWAPQVEILNHGSVGGFVTHCGWNSVLEALCAGVPMVAWPLYAEQRMNR…
>Potri.T010800
MKEAIVLYPAATSHQMISMVELAKLILQHHPNISITILVAIMPFDTSTISTYISSISQTSLPISFLSLPQPSEDPPGPAAAATLGKAAFDYIRLYTPKVLDALKTISLTSTVLAFIISTFGITYDTPIPTYLYFTSGASSFASILYLPTIHNQTTKSFKDLPNNTPLHFPGLPPIKPSHLPEPLLDRGHPAYQEFFSLGTLLPNLKGMILNTFDMLEPQAIKAITEGACVPKGSTPPLYCIGPRIVDAKQRGASDDALSKCLLWLDKQPSQSVVFLCFGRKGAFSAPQLKEIAFGLERSKQRFMWVVRNPPPNSDTERDLEELLPEGFLKRTKERGLVLKSWAPQAAILSHQAVGGFVTHCGWNSVLEAVTYGVPMLPWPLYAEQRLNSVVLAEEIKLT…
>Potri.004G069700
MVLLWTSFALANELHIPSYFFITSGACFLALYLHLPTLHQNTTKSFKDMKEHFLNVPGLLPVLATDIPKPFLERDNKAYQYFLDFATQVPQAAGIMINTFEFLESKVVRATSDGLCVPDNPMPPIYCIGPLIVAADERGGSSKTSPEDAHKCITWLDSQPNQSVVFLCFGSLEPFTKEQLREIAIGLEKSGQRFLWVVRDPPSHNLSVSIKPNGYPDLDSLLPDGFLERTKERGLVVKLWAPQVEILNHSSVGGFVTHCGWNSTLEAVCAGVPLVAWPLYAEQPLNRAVLVDGMKLALSMNESEDGFVSADEVEKNLRGLMVSDEGILIRERALTMKNAAKAAMIEGGSSHVALSKLVESWN
>Potri.017G150000
MEEALVLYPSPPIGHLVSMVELGKLLLTRRPSLSIHILIAASPYVAGKADKYMATVSANVPSIDFHHLPIVTPVSTNITHHEELTLEVLRLSKPHVHEELLNISKRYKIHGLVMDFFCTSGLSVATELDIPSYFFLTSGACFLAFFLYLPTLHQKTSKSFKDMKDHYLDIPGLPPLLASDLPNPFLDRDNQAYQHFLDFATQFPQASGIMINTFELLESRVVKAISDGLCVPNNRTPPISCIGPLIVADDKRGGSGKSSPEDVHECLSWLDSQPSQSVVFLCFGSLGLFTKEQLWEIATGLENSGQRFLWVVRNPPSHNLKVAIKEQGDPDLDSLLPEGFLERTKERGYVVKSWAPQVAIVNHSSVGGFVTHCGWNSTLEAVYAGLPMVAWPLYAEQRL…
>Potri.017G150100
MDEAVVLYPSPTIGHLISLVELGKHLLTHQPSLSIHILMPTEPYSAGKMNTYVSSISGTFPSIKFHHLPTVTLSTTSATHHETFIFEALRLSKPFVHEQLLSISKNYTICGIIIDFLATSALSLATEELNIPAYIYITSCASFLASYLYLPTLHRKTTKSFRDIKEFHDIPGLPPIHGTDMVKPFLDREDDAYINFLDFAIQTPEAKGIIINTFELLESKVIKTISDGLCVPNNRTPPLFCVGPLILAEGQRAGGGSKSSSDDAVPDECITWLDSQPSQSVVFLCFGSLGLLTKEQLREIAIGLEKSGQRFLWVVRNPPTNDLSVAIKAQRDPDLDSLFPDGFLERTKERGLVVKLWAPQVKILNHSSIGGFVTHCGWNSTLEAVCAGVPMVAWPLYAE…
>Potri.004G069600
MEEAIVLYPSPPIGHLISMVELGKLLLTQKPSLSIHILITSVPYDSGSTAPYIANVAATIPSIKFHHLPTVTLPSTKTTHYEELTFEVLRLSNPHVREQLLSISKNHTIHGLVVDFFCCAALSVAKELNIPGYHFFTSGAGVLAVFLYFPTIHNTTTKSLKDLKSLLHIPGVPPIPSSDMPIPVLHRDDKAYKYFLDSSSSFPESAGIFVNTFASLEFRAVKTTSEGLCVPNNRTPPIYCIGPLIATEGPKDDAGTRNGTTLECLTWLDSQPVGSVVFLCFGSLGLFSKEQLREIAFGLERSGHRFLWVVRNPPSDKKSVALSAHPNIDLDSLLPEGFLDRTKDRGLVLKSWAPQVAVLNHPSVGGFVSHCGWNSVLEAVCAGVPLVAWPLYAEQRVNR…
>Potri.004G069800
MEEAIVLFPSPPIGHLISMVELGKLLLTQKPSLSIHILITSVPYDSGSTAPYIANVAATIPSIKFHHLPTVTLPSTKNIHHEELTFEVLRLSNPHVREELLSISKNNTIHGLVVDFFCCAALSVAKELNIPGYHFFTSGAGVLAGFLYFPTIHNTTTKSLKDLKSLLHIPGVPPIPSSDMPTPVLHRDDKAYKYLLDSSSSFPESAGIFVNTFASLEARAVKTLSEGLCVPNNRTPPIYCIGPLIATGGPKDDAGTRNGTTLECLTWLDSQPVGSVVFLCFGSLGLFSKEQLREIAFGLERSGHRFLWVVRNPPSDKKSVALSAHPNIDLDSLLPEGFLDRTKERGLVLKSWAPQVAVLNHPSVGGFVSHCGWNSVLEAVCAGVPLVAWPLYAEQRVNR…
>Potri.004G070000
MEEAIVLYPSPPIGHLISMVELGKLLLTQKPSLSIHILITSVPYDSGSTAPYIANVAATIPSIKFHHLPTVTLPSTKTTHHEELTFEVLRLSNPHVREQLLSISKNYTIHGLVVDAFCCAALSVAKELNIPGYHFSSSGAGVLALFLYFPTIHNTTTKSLKDLKSLLHIPGVPPIPSSDMPIPVLDRDDKSYENFLDSSSSFPESAGIVVNTFASLEARAVKTLSEGLCVPNNRTPPIYCIGPLIATEGPKDDAGTRNGTTLECLTWLDSQPVGSVVFLCFGSLGLFSKEQLREIAFGLERSRHRFLWVVRNPPSDKKSVALSARPNIDLDSLLPEGFLDRTKERGLVLKSWAPQVAVLNHPSVGGFVSHCGWNSVLEAVCAGVPLVAWPLYAEQRLNR…
>Potri.004G070900
MEEAIVLYPSPPIGHLISMVEVGKLLLTQKPSLSIHILITSVPYDSGSTAPYIANVAATIPSIKFHHLPTVTLPSTKTTHHEELTFEVLRLSNPHVREQLLSISKNYTIHGLVMDFFCCAALNVAKELNIPGYHFSPSGAGFLVVFLYFPTIHNTTTKSLKDLKSLLHIPGVPPIPSSDMPIPLLDRDDKSYENFLDSSRSFPESAGIVVNTFASLEARAVKTLSEGFCVPNNRAPPIYCIGPLIATEGPKDDAGTRNGTTLECLTWLDSQPVGSVVFLCFGSLGLFSKEQLREIAYGLERSGHRFLWVVRNPPSDKKSVALSARPNIDLDSLLPEGFLNRTKERGLVLKSWAPQVAVLNHPSVGGFVSHCGWNSVLEAVCAGVPLVAWPLYAEQRLNR…
>Potri.004G071000
MEEAIVLYPSPPIGHLISMVELGKLLLTQKPSLSIHILITSVPYDSGSTAPYIANVAATIPSIKFHHLPTVTLPSTKTTHYEELTFEVLRLSNPHVREQLLSISKNYTIHGLVVDFFCCAALNVAKELNIPGYHFSTSGAGILVVFHYFPTIHNTTTKSLKDLKSLLHIPGVPPIPSSDMPIPVLDRDDKSYENFLDSSRSFPESAGIVVNTFASLEARAVKTLSEGLCVPNNRTPPIYCIGPLIATEGPKDDAGTRNGTTLECLTWLDSQPVGSVVFLCFGSLGLFSKEQLREIAFGLERSGHRFLWVVRNPPSDKKSVALSARPNIDLDSLLPEGFLNRTKERGLVLKSWAPQVAVLNHPSVGGFVSHCGWNSVLEAVCAGVPLVAWPLYAEQRLNR…
>Potri.002G168600
MAQTDAPAHVAILPSPGMGHLIPLVELAKRLVHQHNFSITFVIPTDGSTSKAQRSVLGSLPSAIHSVFLPQVNLSDLPEDVKIETTISHTVARSLPSLRDVFRSLVDGGARVVALVVDLFGTDAFDVAREFNVSPYIFFPSTAMALSLFFHLPKLDEMVSCEYREMQEPVKIPGCLPIHGGELLDPTQDRKNDAYKWLLYHTNRYRMAEGVMVNSFMDLEKGALKALQEVEPGKPTVYPVGPLVNMDSSAGVEGSECLRWLDDQPHGSVLFVSFGSGGTLSLDQITELALGLEMSEQRFLWVVRSPNDKVSNATFFSVDSHKDPFDFLPKGFSDRTKGRGLAVPSWAPQPQVLGHGSTGGFLTHCGWNSTLESVVNGVPLIVWPLYAEQKMNAWMLTKD…
>Potri.014G096100
MAETDSPPHVAILPSPGMGHLIPLVELAKRLVHQHNLSVTFIIPTDGSPSKAQRSVLGSLPSTIHSVFLPPVNLSDLPEDVKIETLISLTVARSLPSLRDVLSSLVASGTRVVALVVDLFGTDAFDVAREFKASPYIFYPAPAMALSLFFYLPKLDEMVSCEYSEMQEPVEIPGCLPIHGGELLDPTRDRKNDAYKWLLHHSKRYRLAEGVMVNSFIDLERGALKALQEVEPGKPPVYPVGPLVNMDSNTSGVEGSECLKWLDDQPLGSVLFVSFGSGGTLSFDQITELALGLEMSEQRFLWVARVPNDKVANATYFSVDNHKDPFDFLPKGFLDRTKGRGLVVPSWAPQAQVLSHGSTGGFLTHCGWNSTLESVVNAVPLIVWPLYAEQKMNAWMLTK…
>Potri.007G029800
MQNTKPHAALLSSPGMGHLIPVLELGKCLVTNHGFTVTIFVVTTDNSLSKSQLLKQSPCPDLLNIVLLPPVDVSSLITPTTGILAQLAIMMRKALPKLRSAILAMEFCPTVLIVDFFGTEAMVIADEFNMLKYAFMTSTAWFLALTLHMPAIDKAIEDNHVKNQQALLIPGCKSLEFRDTFEPVLDRNDQMYIEYKRMGVEMQKFDGILVNTWQDLEGTTLGALEDEKRLGRVAQVPIYPVGPLVRAITPGPKSEMLEWLDMQPIESVIYVSFGSGGALSARQTTELACGLESSGQRFIWVVRPPIEGDSAATVFKTKHRTDDTPDFLPDGFLTRTRKMGLVVPMWAPQTEILSHPSVGGFVSHGGWNSTLESIVNGVPMITWPLYAEQGMNAAMLTED…
>Potri.007G030300
MQNTKPHAALLSSPGMGHLIPVLELGKRLLTNHGFTVTIFVVTTDNSLSKSQLLKQSPCPDLLNIVLLPPVDVSSLITPTTGILAQLAIMMREALPKLRSAILAMEFCPTVLIVDFFGTEAMVIADEFNMLKYAFMTSTAWFLALTLHMPTIDKAIEDNHVKNQQALLIPGCKSLEFRDTFEPVLDRNDQMYIEYKRMGVEMQKFDGILVNTWQDLEGTTLGALEDEKRLGRVAQVPIYPVGPLVRAITPGPKSEMLEWLDMQPIESVIYVSFGSGGALSARQTTELACGLESSGQRFIWVVRPPIEGDSAATVFKTNHRTDDTPDFLPDGFLTRTRKMGLVVPMWAPQTEILSHPSVGGFVSHCGWNSTLESIVNGVPMITWPLYAEQGMNAAMLSED…
>Potri.007G030400
MQNTKPHAALLASPGMGHLIPVLELGKRLVTYHGFHVTLFVVATDASTTQSLLKEPYPDINIITLPLVDISGLIDPAATVVTKLAVMMRETLPSLRSAILALKSPPTALIVDLFGTEAFAVAEEFNMLKYVFDTSNAWFFAITIYFPTIDRNLEDKHVIQKQPLRIPGCKSVRFEDTLGAYLDRNDQMYIEYKRIGIEMPMADGILMNTWEDLEPTTLGALRDFQMLGRVAKAPVYPIGPLARPVGPSVPRNQVLNWLDNQPNESVIYVSFGSGGTLSTEQMAELAWGLELSKQRFVWVVRPPIDNDAAGAFFNLDDGSEGIPSFLPEGFLARTREVGLVVPLWAPQVEILAHPSVGGFLSHCGWNSTLESITNGVPMIAWPLYAEQKMNATILTEELG…
>Potri.007G030500
MENTTDSKPHLVLLASLGIGHLIPILELGKRLFTHHNFDITIFVVVSHSSAAESQVLQSAMTPKLCEIVELPPVNISRLVSPDAAVATQICVTMREIKPALRSAISALSFRPAALIVDLFGSQAMMVADEFEMPKYVYIPSNAWFLALTIYMPILDEVVQGEYLDQKEPLKIPGCKAVQPEDVVDPMLDRTDQQYLEYVRMGMEIPKCDGILLNIWEDLEPKTLEALRDEELLGQLCKVPVYPVGPLTRPLKPLDSRSGELFLWLDKQPSESVIYVSFGSGGTLSLEQMVELAWGLELSQQRFIWVGRSPSRKTGDGSFFTAGSCEANSMASCFPEGFLDRIQEVGLVIQDWAPQVDILNHPSVGGFISHCGWNSTLESITNGVPMIAWPLYSEQRMNA…
>Potri.014G041800
MVSVNNEETMAVVENETAKPHVAIMPSPGIGHITPLLEIAKRLVVLHDFHVSFIVIATNEASAGQGNLLQSSTLPPGLDVVYLPTVDVFAVTTNGMPLAARLCAIVEEAIKSLKSVLVKLGKIKAVVVDLFCTQAFDICSELSIPAYLFFTASIALLNFSLYLPTLDREVEGEFVDLPEPVKVPGCPPIRPEDLLDQVKNRKIDEYKWYLFHSSRFHLGAGIFLNSWEDLEPANFKAITEDPFFKQIHTPPVHPVGPLIKIEEPLTASDADCLAWLDKQPPNSVLFVSLGSGGTLTVEQLTELAWGLELSHQRFIFVVRMPTNSSASAAFFNAGSDVSDPKTYLPTGFLERTQERGLVVPSWAPQVLVLKHPSTGGFLTHCGWNSTLEAVTHGMPMIAW…
>Potri.003G138200
MSSCYHSKSLTKQSSPLESQFTEKTTMDKIQGQEASPQVVIVPSPGMGHLIPFVELAKKLVHQHNFSVTFIIPNDGSPMKPHRQLLQALPKGVSSVFLPPVNFDDLPPDVLMETRITLSLTRSLDALRDSLKTLTDSTKVVALVVDFFGPFAFEIAKEFDVLPFVFFPTSAMLLSLSFHLPRLDETYSGEYKDMTEPVRLPGCVPVQGRDLVDPVQDKKDDAYKWILHLCKLYNSAAGIMINSFIDLEPGAFKALMEENNIGKPPVYPVGPLTQIGSTSGDVGESECLNWLDKQPKGSVLFVSFGSGGTLSHAQLNELSLGLEMSRQRFLWVVRSPHDEATNATYFGIRSSDDPLAFLPEGFLDRTKGVGLVVPSWAPQIQVLSHSSTGGFLTHCGWNS…
>Potri.014G096000
MTQKPHVAILPSPGMGHLIPLTELAKKFALNYDLSSTFIVPSIGPPPEAQKKVLGSLPEGINYISLPPVSFDDLPGIRAETQISLTVTRSLSSIRDVLKSLVASTRLVALVLDLFGTDVIDIALELSVPSYIASLSTGMTLSLHFYLPKLDQMVSCEYRDLPEPVLLPGCGISVHGRDLPDPIQDRKDDAYKWFLHHSKRHSLAEGILLNSFVDLEPETIKALQDQEFGNLPPIYPVGPIIYSGLSIGANGHECLQWMDDQPNGSVLYISFGSGGTLSFEQLNELAMGLEISEQKFLWVVRSPDKSASASYFSAKSNTDPYSFLPKGFLDRTKGQGLVVPSWAPQIQVLSHGSTGGFLTHCGWNSTLESIVHGVPLIAWPLYAEQKTNAVLLSAGLKVA…
>Potri.009G078400
MHVAVFAFPFGCHALSLINLVQKLARAAQETQFSFLNTEESNNSIFLASRTNLPDNIKTYNVADGVPLNHVFSGDPIERVELFIKETPKNFKMALDMAVAETGQKISCLIADAFLSFSGSVAEDLSIPWIPVWIPVPHSLSTHIYTDMIRQHYANSLSYGCSNSCRDGNDVELEEKTLEIPGLSELHIADLPVEVLPRDAQETPFSCLLGQIGNMVLKVDTLVVNFYLELYPKPLLNDLKSKFSNLLNVGFISLSMPPPSLPPSTEDTTGCLSWLDSQNSKTVAYISFGTVANIPQSEIEELAEALEVSRIPFLWSLRDNIKDCLPNGFLERTIMHGKVVPWAPQTQVLAHSSTGVFMTHCGANSVYESIANGVPMICRPFFADNKLNARLIVDVWRIG…
>Potri.009G133300
MSSCTTPIKHADKKMHVAVFAFPFGSHALSLIDLVLKLARVAQETRFSFFNTEKSNNSIFLASRTNLPGNIKAYNVADGVPLNHVFSGHPIERVELFIKETPENFQTALDMAVAETGQKISCLLTDAFLSFAGSIAENLSVPWIPVWTPVPHSLSAHIYTDMIRQRYANSLIHDGSNSGRDGNDVELEDQTLEVPGLSQFHIADLPAEVLPRDAQETLFSCMLGQIRHMVPKVDTLVLTFYQELYSEPHLSDLKSKFSNLLNVGFISLSMPPPSLPPSTEDATGCLSWLDSQKAKSVAFISFGTVVNIPHSEIEELAEALEVCRIPFLWSLRDNMRDCLPNGFLDRTITHGKVVPWAPQIQVLGHSSIGVFMTHCGANSVYESIANGVPMICRPFFADH…
>Potri.013G118700
MHQLILKMPQTAAGPDHVAVLAFPFSSHAAPLLAIIHRLATSSPNTHFSFFSTQQSNNSIFSIYKQNRNIKAYDVWDGVPEGYVFAGKPQEHIELFMKSAPNSFKKAMEVAVSETGRKVSCLVSDAFFWFAGEMAEEIGVVWLPFWTAGPTSLSAHVYTDLIRDTFGVGGVAGHEDELLSLIPGMSKIRIRDLPEGVLFGNLEAVFPNMLHKMGRALPKAAAVFINSFEELDPRITRDLKSRFKEFLNIGPFNMISPAPPAADTYGCITWLDRQKLASVAYLSFGSITTPPPHELVALAEALETSGVPFIWSLKDNSKVHLPNGFLDRTTSQGLLVPWTPQMEVLAHKAVGVFITHCGWNSLLESIAGGVPMICRPFFGDQRLNGRMVEDAWKIGLQVE…
>Potri.013G143900
MIRRTFIPPTNLTNHRSELLNAISVCVSQVRLTMSDHVAVFAFPFGTHAAPLLAIIHRLATASPNTHFSFFSTQQSNSSIFSIYKKKMNIMQPNIKAYEVWDGAPEGYVFSGNPQEHIELFMKSARESLKKAMEVAVSETGRKVSCLVSDAFFWFACEMAEEIGVGWLPFWTAGPNSLSAHVYTDLIRETFGDGGMVGREDKTISLIQGMSKIRICDLPEGVLFGNTESFFSNMLHKMGKALPQAAAVFINSFEELDPGTIKDLKSRFKKFLNIGPSHLILSPPPMEDTYGCMTWLDKQKLASVAYVSFGSVTTPPPHELVALAEALETSETPFIWSLKDNSKVHLPHGFLDRTTSQGLVVPWSPQLEVLAHRAVGVFVTHCGWNSLLESIAGGVPMIC…
>Potri.018G096000
MSEAKNDLKHIAVLAFPFATHAAPLFSLIRRLSTMAPQAKFSFFSTKESNSKIFSNQGRMESIKPYNVNDGLPEDYMISFANPHEPVEYFLKAVPGNFKQAMEVAVQVIGREITCIISDAFFWFGADIARELHVPWVPLWTAGPRPLLLHLETDLVRQKMGGDGVPEDRTMDFLPGFSEIRAADIPKELLYEDEKPGIPAILYKMGKMLPRAAAGVLSSWEKLDPDVVNQLQSRLHNFLEVGPLVLTSPDPVMSDPQCCLEWLDKQKRGSVLYVCFGSMIMPPPHELAELAEALEECDSPFLWSFRDNPEAKLPEGFLERTKEKGKVVSWTPQLKVLQHNATGVFLTHAGWNSISESIVGCVPMICRPFFGDQALNTRTVEAIWKIGVGIEGGTITKDG…
>Potri.006G171100
MSEARNDLKHIAVLAFPVATHGPPLLSLVRRLSASASYAKFSFFSTKESNSKLFSKEDGLENIKPYNVSDGLPENYNFAGNLDEVMNYFFKATPGNFKQAMEVAVKEVGKDFTCIMSDAFLWFAADFAQELHVPWVPLWTSSSRSLLLVLETDLVHQKMRSIINEPEDRTIDILPGFSELRGSDIPKELFLDVKESQFAAMLCKMGLALPQAAVVASNSFEELDPDAVILFKSRLPKFLNIGPFVLTSPDPFMSDPHGCLEWLDKQKQESVVYISFGSVITLPPQELAELVEALKECKLPFLWSFRGNPKEELPEEFLERTKEKGKVVSWTPQLKVLRHKAIGVFVTHSGWNSVLDSIAGCVPMICRPFFGDQTVNTRTIEAVWGTGLEIEGGRITKGG…
>Potri.006G171200
MSEARNDLKHIAVLAFPVATHGPPLLSLVRRLSASASYAKFSFFSTKESNSKLFSKEDGLENIKPYNVSDGLPENYNFAGNLDEVMNYFFKATPGNFKQAMEVAVKEVGKDFTCIMSDAFLWFAADFAQELHVPWVPLWTSSSRSLLLVLETDLVHQKMRSIINEPEDRTIDILPGFSELRGSDIPKELFHDVKESQFAAMLCKIGLALPQAAVVASNSFEELDPDAVILFKSRLPKFLNIGPFVLTSPDPFMSDPHGCLEWLDKQKQESVVYISFGSVISLPPQELAELVEALKECKLPFLWSFRGNPKEELPEEFLERTKEKGKVVSWTPQLKVLRHKAIGVFVTHSGWNSVLDSIAGCVPMICRPFFGDQTVNTRTIEAVWGTGLEIEGGRITKGG…
>Potri.016G020800
MADKPHAVFIPLQLQSHIKSMLKLAKLLHHKGFHITFVNTEFNHRLLLNSRGPESLNGLHDFRFETIPDSVPPSDTLASAEDFKKNQLASFNDLLAKLHDTTFSGVPPVTCIVSDGLMPFTINAAEMLGIPIALFFTISACVFMCSKQFRALKKKGLAPLDDESFQTNDFADRIIDGIPGMKDLRLRDIPRFSRSTDPNGWFFNNAMEAVESASKASAIILHTFDALEQEVLNALFSMHSRVFPIGPLQLLLNQVPEDDLKSIGCNLWKEESECLQWLDSKEPKSVIYVNFGSIAVISKQQFIEFGMGLAKSGHPFLWAIRPDMVIGDSPIFPLEFMKETKERGFIASWCPQEEVLSRPSIGGFITHCGWGSTIESISSGVPMLCWPSFGDQQTNCRYT…
>Potri.006G022500
MFRKILADKPHVICIPCPAQSHVKAMLKLAKLLHYRGFRITFVNTEFNHRRMLKSRGPYSLNGLPDFRFESIPDGLPPSDENATQDTQAILEACKKNLLAPFNELLAKLNDTASAAVPQVTCIVSDGFVPAAITAAERHGIPVALFFSISACTFMGLKQYKELKERGLFPLKDESFLTNGYLDQVLDWIPGMKDIRLRDLPSFLRTTDPDDYHFNFFMECAERASEGSAVIFHTFDALEKEVLSALYSMFPRVYTIGPLQLLLNQMKEDDLDSIGYNLWKEEVECLQWLDSKKPNSVIYVNFGSVAVATKQQLIELGMGLAKSGHPFLWIIRPDMVTGDSAILPPEFTDETKDRGFISNWCPQEEVLNHPSIGGFLTHSGWNSTAESISSGVPMLCLPF…
>Potri.017G052400
MGSIPKSTKAHAVCVPYPAQGHITPMLKVAKLLHHKGFHITFVNSEYNHRRLLKSRGRNSLDVLPDFQFETIPDGLGDQLDADVTQDTSFLCDSTSKACLDPFRQLLAKLNSSNVVPPVTCIVADNGMSFALDVKEELQIPVVTFLTSSACGTLAYAHYKHLVERGYTPLKEESDLTNGYLETKIDWIPGMKDIRLKDLPTFIRTTDRNDVMLNFVIRVIDRASKASAALVNTFDDLDHDVLVALSSMFPPIYSVGPLNLLLDQTQNDYLASIGSSLWKEETECLQWLDSKDPNSVVYVNFGSITVMNPQQLLEFSWGLANSKKNFLWIIRPDLVRGESAVLPPEFLEETRERGLMASWCAQEKVLKHSSIGGFLSHMGWNSTIESMSNGVPMLCWPFF…
>Potri.007G132400
MGSNSKPHAVVIPSPFQGHIKAMLKFAMLLHCKGFHVTFVNTEFNHKRILRSGGPVALDNLPGFHFETIPDGLPPSDIDATQDIPSLCAALNKNFLAPFKDLLVRLQNSVSENNPPVTSIVSDPFAPFSIKAGEDVGLPVVMYATVRAIGYIGFKQLYALREKGFSPIKDVSYLSNGYLDTNVDWVPGVKGLRLKHFPFIETTDPDDIIFNFLVGAAETSVKARAIAFHTFDALEPEALGALSTIFSHVYSIGPLQLFLNQIEENSLKSVGYSLWKEESKCLQWLDTKEPNSVVYVNYGSTVVMATDQLVEFAMGLANSKIPFLLIIRPDLVSGESSVLPAEFAEKTQKHGFIASWCPQEEVLNHPSVGGFLTHCGWGSTIESLSAGVPMLCWPFFGDQ…
>Potri.016G022000
MGSISKPHVVVIPCPVQGHIKTMLKLAKLLHYKGLHITFVSTEFNHKRFLRSRGPHALDDLPGFHFRTIPDGLPPSDIGATQDIPSLCHAMNKNFLAPFKDLLLQLKNTVSENNPPITCIVSDPFAPFSIKAGEEVGLPVVMYATTNACGYMGCKQLYALREKGFTPIKDLSNLSNGYLETKVDWAPGMKDVRLKDFPFIQTTDPDEVVFNFVIGVAETSVKARAIAFHTFDALEPEVLDGLSTIFPRVYSIGPLQLLLNQFEENGLKSIGYSLWKEDHECLQWLETKEPKSVVYVNFGSITVMTADQLVEFAMGLVNSNIPFLWIIRPDLVVGESAVLPAEFEEETEKRGFITSWCPQEEVLNHPAVGGFLTHSGWGSTIESLCAGVPLACWPFFADQ…
>Potri.016G022100
MGSISKPHVVVIPCPLQGHIKTMLKLAKLLHYKGLHITFVSTEFNHKRFLWSRGRHALDDLPGFHFRTIPDGLPPSDIDATQDIPSLCDAMNKNFLAPFKDLLLELRNTVSENNPPVTCIVSDPFAPISIKAGEEVGLPVVMYATMNACGYMGFKQLHALRERGFTPIKDLSNLSNGYLETKVDWAPGMKDVRLKDFPFIQTTDPDEVVFNFVIGAAETSVKARAIAFHTFDALEPEVLDGLSTIFPRVYSIGPLQLLLNQFEENGLKSIGYSLWKEDHECLQWLETKEPKSVVYVNFGSITVMTADQLVEFAMGLVNSNIPFLWIIRPDLVVAESAVLPAEFAEETEKRGFITSWCPQEEVLNHPAVGGFLTHSGWGSTIESLCAGLPLACWPFFADQ…
>Potri.010G195300
MENIRESHVQHRKCRRIILFPPPLEGHINPMIQLANILYSKGFSITIIHTQFNAPNPSKCPHFTFHAIPDGLLEDEASTADGVIRFSVLNSKCVEPFRDCLAKLLLDAVDQEPVACLITDAVWHFTHAVAEGFKIPTIAMRTTSISSFLAFDSFPLLLERGYFPIQDSRLEESVQELPPLKVKDLPVIKTRFPATLHQQFEKISNQAKACSGLIWNSFEEIERDALSKLSQVFTVPIFHIGPFHKYFPASSSLITPDQSCISWLDTQTPNSVLYVSFGSLAAVNETEFLEMAWGLLHSNQPFLWVVRPGLVRGSESSESLPDGFLEMVGKRGYIVKWAPQQQVLAHPATGGFWTHNGWNSTLESICEGVPMICQPFSGDQRVNARYVSDVWKIGIHLEY…
>Potri.010G195500
MENIRESHVQHRKCRRIILFPLPLEGHINPMIQLANILYSKGFSITIIHTQFNPPNPAKCPHFTIHAIPDGLLEDEASTADGVIRFSVLISNCVEPFRDCLAKLLLDAVDQEPVACLITDAVWHFTHSVAEGFKIPTIAMRTTSISSFLAFASFPLLRERGYFPIQDSRLEESVQELPPLKVKDLPVIKTRCPATLHQLYEKISNQAKACSGLIWNSFEEIERDALSKLSQVFTVPIFHIGPFHKYFPASSSSLITPDQSCISWLDTQTPNSVLYVSFGSLAAVNETEFLEMAWGLLHSNQPFLWVVRPGLVRGSESSESLPDGFLEMVGKRGYIVKWAPQQQVLAHPATGGFWTHNGWNSTLESICEGVPMICQPFSGDQRVNARYVSDVWKIGIHLE…
>Potri.001G245900
MEEQPPRHGRVVLVPCPFQGHLNPMLQLGAILHSQGFSITVVHTKFNSPNPSCHHEFTFQPIPDGLSPDEISSGNLVAILLALNCNCKTPFQECMTRMTQQQKPDDKVTCVIYDEVMYFAEAAANHLKLSSIILCTSSVATAQSRVAIRQLKEEGCIPWQDSMSQDRVPNLHSLRFKDLPVSIFGVPDNFLDMISQMYNVRTSSAVIWNTIDCLEQSSLEQQQQRYCPIPIFPIGPLHKFAPVSSSSLLNEDTSCITWLEKQPCNSVLYISLGSLASIDETEVAEMAWGLASSWQRFLWVVRPGSIPGSEWIESLPEDFREIVGERGCIVKWAPQKEVLAHSAVGGFWSHCGWNSTLESISEGVPMICKPCFGDQRVNARYASYVWGIGLQLENKLERK…
>Potri.010G195600
MKNSGTDIQVDQRNGRRLVLFPLPLQGHVNPMIQLANILHSKGFSITIIHTTFNSPDPSKYPHFTFHSIQEELTETEASTADIIALVSSLNIKCVAPFRDCVSRLLSDVSEDPIACLISDAIFHFTTAVSKGLKLPRIVLRTGGASSFRIFTALPFLKEKGYLPIQESQLEDPMVELPPLKVKDLPVINSRDPESVYDLIVSMTNGTKASSGVIWNTFEELEQSALAALRHEFSIPIFPIGPFHNRFPSSSSSLLTQDQSSISWLDKQAPKSVVYVSFGSVAALNETEFLEVAWGLANSKQPFLWVVRPGLVRGAEWLEPLPNGFLEDLNGRAHIVKWAPQSEVLAHPAVGAFWTHNGWNSTLESICEGVPMICMPCFTDQMANARYVSDVWRVGMQLE…
>Potri.006G039300
MELNFSSTRTYKPSISRTSQHMQVNMELETEAWNMKNKQVGKRKGHLLLVPCPLQGHMNPMLHLATILHSHGFLITITETQPSSPVVFPPHRPDFLFESIDGLDNSPSEIFKGDVVTFLYTLNTKCKAPFHDCLSRIQTNSTQGPVTCIIHDAVMFFSVDVADDMKIPRIVLRTSSATNFYGLSLLKQKGDLLAIQAEQQLLEEPLDEIPFLRVKDMPLFNKSNQEVVDRVFDPIDDGTRTASAIIWNSLSCLEQAICDKFKSKIGAPMFCIGPLHKHSNAALSSFLTEEQSCISWLDTQRSNSVIYVSIGSLVMITETELAEMAWGLANSGHPFLWVIRPGLVHGSNGFDLLPTEFENITKKRGRIVGWAPQKEVLAHQTIGAFWTHNGWNSTIESIS…
>Potri.004G119700
MGNPHILVIPYPEQGHIIPLLELSHCLASYGFKITFVNTQHNEERIRNASGLKVKGDTEDLIHLVSFSDGLESGEDRFKPGKRSETFLTLMPGKIEELIESINASDSDKISCILADQTIGWALELAEKKGIKRAAFCSAAAAMLVQGFSIPKLIEDGIIDKEGTPVKMQTIMLSPTMPAINTAQLVWACLGNMNSQKLFFALMVKNIQSMKLTEWLLCNSAYELEPGAFNLSPHIIPIGPLVASNRLGDSVGSFWQEDSTCLEWLDQQPPQSVIYLAFGSSTVLSPTQFQELALGLDLTNRPFLWVSRPDITNGTPNAFLQEFKDRVSPQGKIVTWAPQQNVLAHPSVACFVSHCGWNSVIEGVCNGVPFLCWPYFADQFFNQSYICDIWKVGLGFNKD…
>Potri.004G123500
MGKPHIVVIPYPAQGHVIPFMELSQCLVKQGFKITFVSTEYNHKRVLKALRGNINLGGEISLVSLPDGLEACGDRNELGKLSKAIFQVMPGKLEELIDRINMTEEEKITCIITDWSMGWALEVAEKMKIRRAIYWPAAAAILCSLISIPKLLSDGIIDGDGTPLNNQMIQLAPTMPAMDTANFVWACLGDFTTQKIIFDLMVKTNEAAKMADRIISNSAYDLEPGAFSLAPNILPIGPLLASNRLGDQLGYFWPEDSTCLKWLDQQPPKSVVYVAFGSFTVFDKTQFQELAQGLELSSRSFLWVVRPDITTETNDAYPEGFQERVATRGRMVGWAPQQKVLSHPSISCFLSHCGWNSTMEGVSNGVPFLCWPYFADQFLNETYICDVWKVGLKFDKNKC…
>Potri.001G281800
MDHLGNLEPTTICHVMALPFPGRGHINPMMNLCRSLASKRPDILITFVVTEEWLGLIGSEPKPDNISFGTIPNVLTSERARAGKFPAFLQEVLTKMEAPVERLLGQLKPPVSTIVADTYLMWAFEMANRNNIPVASLWTMSVPVYSVFQHFDLLVQNGHFPIELKERGEELVEYIPGISSTRVVDLPTCVYGHGRDILHRGFEAIASVSKAQFLLFCSVYELESQAIDALKASISLPIYHIGPAIPYFKLEQEEIVTGPGETTNYFRWLDMQPRGSVLYVSQGSTHSAPSAQLDEIAAGLRDSGVRYLWVARAEASLFKEGCGGMGLVVPWCDQLRVLCHPSLGGFWSHCGWGSTSEAAFSGIPLLTFPLYLDQAPNSKIIVDDWKIGWRVKSGLDVDK…
>Potri.001G281900
MGTLRTEPTTTLHVVAMPYPGRGHVNPMMNLCELMSSRKPDILFTFVVTEEWYDLIHSDAKKPANIHFATIPNCIPSEVGRAKDFLGFLEAVATKMEAPFEQLLDRLELPVDVIIADTYLDWVVHVGNRRNIPVASLWTMSAYVFSLSRHFELLEQNGHFPVELSERGEERVDYIPGIPPTRLVDFPNIFHGNGRQIMPRSLEAVSVVSKAQYLLFTSFYDLEAQVISALKPKFPFPVYPIGPSIPYFKIKDNSSVIGSNHNVPGYIEWLNSQPEGSVLYVSMGSFLSVSSSQMDEIVAGVHNSGVRFLWVSRGETTPFKDGGGNMGLVVPWCDQIRVLCHSAVGGFWTHCGWNSTLEAVFAGVPMLTSPIFWDQITNRKLIVEDWQIGWRVKREEGSG…
>Potri.001G282100
MNSVGLESTAVCHVVAMPFPGRGHINPMMNFCKLLASRKHDILITFVVTEEWLGYISSEPRPESVRLVTIPNVIPPERLKAVDFPGFYEAVMTKMEAPFEQLLDQFEIPVTAIIGDIEVRWAISLGNRRNIPVAAFWTMSATFLSMLYHFDLFKQNQKSPSNLLGQVDYIPGISSSHLAELQKVFQKNDRRVLQLALECISKVPQAQYLLFTSIYELEPQVMDTMKDTLQFPVYPIGPAIPYLELEGNLSGTNYSHMAPDYLQWLDSQPKDSVLYISLGSFLSVSSTQMDEIIAGLQDSGVRYLWVARGEASRLKDICSDDMGLVLPWCDQLKVLCHSSIGGFWTHCGWNSTLEAVFAGVPMLTFPLFLDQEPNSNQILEGWRIGWKVKRGVREENLLT…
>Potri.009G077200
MDSNMDAVDQRSTTNCHVLAVPYPGRGHVNPMMNLCKLLSSKKHDILFTFVVTEEWLGFIGSDTKPSNIRFASIPNVIPSELVRGADFPGFYEAVMTKMEGPFERLLDQLDPPVTTIIADAELLWAITIANKRNIPVATLCTLSATVFSILYHFAHIKDLQKLANLLDDGEEIVDSIQGISSKHVLDLRTIFNGGEVRVMQLTLESISWVPRAQYLLINSVYELESQALDALKAKVHLPIYPVGPSIPYFELKDNYCVTAGSDSTNYFQWLDSQPTGSVLYVSLGSFFSISSKQMDEIASGLRNSGVRYLWVARGEALRLKESCGEKGIVVPWCDQLQVLCHSSVGGFWTHCGWNSSLEAVFAGIPMLSLPLFFDQVPNSKQIVENWRIGWQMKKDEGT…
>Potri.017G077400
MASKSIEQIVMLPFMAHGHLIPFLALARQIHQATGFKISIASTPLNIQYLSSTFNSSPDEPENDHIHLLELPFCSTDYGLPPNTENSENLSLDSIGKLCSASLSLRTPFHSLVSDIAAKQGHPPLCIISDVFLGWATEVATSLGTVNVTFSTGGAYGTLAYSSLWLNLPHRGRSDSDEFHLPGFPDSCRFHINQLHHFLRNADGTDSRSQFFQSQISLSMQSFGWLCNTAEEFEPAGLEWLRNFVKLPVWAIGPLLPPIVLKNDYSSLSVAASGISTRRSGKRLEISIEKCMEWLESHSPASVLYISFGSQNSISPSQMMELAIGLEESAKPFIWVIRPPVGFERKSEFRAEYLPEGFEERMEKRKQGLLVRNWAPQLEILSHKSTGAFLSHCGWNSVL…
>Potri.009G077400
MGYIYREAAAGCHVVAMPYPGRGQINPMMELCKSLVRRKDDIRVTFVVTEEWLSFIGSDPKPDQISFSTIPNVVPSELVRASNMLEFFEALMTNMEAPFERFLDHLVQPPAVIIADTYLLWAVRVGNRKNIPVASFWPMSVNVFLMFHYLDLLRENGQFLVDLLERGYERADYIPGVSSTSLVDFPSFINGSNPYMLGRIVEVFSWVPKAQYLLFPSIYELEPQAIDAIKAGFSFPVYTVGPSIPYSKLEDGSHTITAHGDIDYLRWLDDQPSKSVLYISMGSFLSFSSAQMDEIAGGLHDSGVRYLWVARGETSRLKEVCGDKGLVVPWCDQLRVLCHPSVGGFWTHCGWNSVREGVFAGVPFLTYLISADQRPNSKLIVEDWKVGWRVEKEYRVENL…
>Potri.009G077500
MDAVTVKPTYSCHVVAIPYPGRGHVNPLMNFCNILASKKPDTLITFVVTEEWLGFISSSSNSSPSNLQFGSIPNVIPSELVRNADPIGFIEAVFTKMETPFEELLDSFHQPLRPTLIVTDAFLFWAIGVGNRRNIPVASFFPMSSTVFSVFYHLDLLAQHGHFPVDLSEKGNEIVDYIPGVSPLRLLDLPSFIFASNQYTLHRILDLISWIPKARYLLFPSIYELESQVIKALKYKISIPVYTIGPAIPDLKLRDNSFSSSNNNELNILQWLDCQPESSVLYVSLGSHVAVSSAQMDEIAAGLCDSGVRFLWVARDKTSRLRQVCGDMGLVETWCDQLKVLCHSSVGGFWTHCGWNSVKEGIFAGVPFLTFPIVADQLTHSKVIVEDWKIGWRMKKEVV…
>Potri.004G214100
MAETHKKPHVIFIPFPLQGHVIPAVHLAIKLASQGFTITFINTQAIHHQTSNAQPSSEPDIFAKVRESGLDIRYTTVSDGLPIGFDRSLNFDQFTAALLHVFSAHVDEVVGQIVKSDDSIRCLIADTFFVWPSKIAKKFGLLYVSFWTEPALVFSLYYHMDLLMINGHFACQDCREDTIDYIPGVKAIEPKDMVSYLQETDTTSISHQLIFKAFNDARNADFLLCNTVQELEVETLSALQAKMPCYAIGPIFPNGFTKSFVATSLWSESDCTQWLDKKPHGSVLYVSFGSFAHVAKRDLVEIAKGLSLSKVSFVWVLRPDIVSSDDADPLPGGFEEEVADRAMIIPWCSQRAVLAHPAIGGFLTHCGWNSVLESIWCQVPLLSLPLQTDQFTNRKLVVD…
>Potri.009G008100
MVDQTSKKPHAILVPYPLQGHVIPSVHLAIKLASQGFTITFINTHAFHHQISKAQPNSEPDIFTKVRESGLDIRYATISDGLPVGFDRSLNHDQYMAALLHVFSAHVDEVVGQIVKSDDSVRCLIADTFFVWPSKIAKKFGLLYVSFWTEPALVFSLYYHMDLLRINGHFGCQDCREDIIDYIPGVKAIEPKDMTSYLQEAETTSVCHQIIFNAFNDTRSADFVVCNSVQELEVETLSALQAEMPYYAIGPLFPNGFTKSFVATSLWSESDCTQWLDEKPRGSVLYVSFGSYAHVTKKDLAQIANGLSLSKVSFVWVLRADIVSSDDAHPLPDGFEEEVADRAMIIPWCCQREVLPHHAIGGFLTHCGWNSILESIWCQVPLLCLPLLTDQFTNRKLVV…
>Potri.017G032300
MEKQERICHVVVIPYPVQGHINPMIQFSKRLASKGLQVTLVIFSSQTLSTPASLGSVKVVTISDGYDAGRSSIADLLKQFQDTVTQKLPQLVVELGISSGHPVSCLVYDSFMPWVLEIARQLGLIGASFFTQSCAVNSVYYQIHEGQLKIPLEKFPVSVQGLPPLDVDELPSFVHDMESEYSSILTLVVNQFSNFRGADWIFVNSFNTLEEEVVNCLASQRSIKPIGPMIPSVYLDRQLEDDTEYGLSLFKPAVDGCMEWLDSKETGSVVYVSFGSLAALGKEQMAEIAWGLRRSDCYFLWVVRESEEKKLPCNFVEGSSEKGLIVTWSPQLEVLSHKSVGCFMTHCGWNSTLEALSLGVPMVAMPQWTDQPTNAKYIEDVWRVGVRVKANEKGIVTKE…
>Potri.017G032500
MEKQERICHVAVIPYPAQGHINPMIQFSKQLASKGLQVTLVIFSSQTLSTPASLGSVKVVTVSDSSDTGSSSIGDLLKQFQATVAPKLPQLVVELGISSGHPVSCLVYDSFMPWVLEIARQLGLIGASFFTQSCAVSSVYYQIHEGQLKIPLEKFPVSVPGLPPLDVDELPSFVHDMESEYSSILTVVVNQFLNFRGADWVFVNSFNTLEEEVVNCLASQRSIKPIGPMIPSVYLDRQLEDDTEYGLSLFKPALDGCMQWLESKETGSVVYVSFGSMAALGEEQMAEIAWGLRRSDCYFLWVVRESEEKKLPCNFVEGSSEKGLIVTWSPQLEVLSHKSVGCFVTHCGWNSTLEALSLGVPMVAMPQWTDQPTNAKYIEDVWRVGVRVKANEKGIVSKE…
>Potri.017G032700
MEKQERICHVVVIPYPAQGHINPMIQFSKRLASKGLQVTLVIFSSQTLSTPASLGSVKVVTVSDSSDTGSSSIGDLLKQFQATVAPKLPQLVVELGISSGHPVSCLVYDSFMPWVLEIARQLGLIGASFFTQSCAVNSVYYQIHEGQLKIPLEKFPVSVPGLPPLDVDELPSFVHDMESEYSSILTLVVNQFLNFRGADWVFVNSFNTLEEEVVNCLASQRSIKPIGPMIPSVYLDRQLEDDTEYGLSLFKPALDGCMEWLDSKETGSVVYASFGSLAALGEEQMAEIAWGLRRSDCYFLWVVRESEEKKLPCNFVEGSSEKGLIVTWSPQLEVLAHKSVGCFMTHCGWNSTLEALSLGVPMVAVPQWTDQPTNAKYIADVWRVGVRVKANEKGIVTKE…
>Potri.004G179300
MEKQERKSKSHVLAIPVPAQGHINPMMQFSKRLASKGVQVTIVIFSSKVLKHTHRLGSVEVVTIDFVSYEGKLSSDDYLKQLRATVTRKLPELVAELNNSSGHPISCLLYDSHLPWLLDTARQLGLTGASLFTQSCAVDNVYYNVHEMQLKIPPEKLLVTVSRLPALSALEITDLPSFVQGMDSESEHSLLLNHVVGQFSNFREADWIFVNTFSTLEEEAVNWLASQRSIKPIGPMIPSFYLDKQLEDDREYGPSLFKPNLDGCMEWLDSKETGSVVYVSFGSMTALGEEQMEEIAWGLKRSDCNFLWVVRESEKKKLPSNFAEESSEKGLIVTWSQQLEVLAHKSVGCFMTHCGWNSALEALSLGVPMVAMPQWTDQPTNAKYIADVWHVGVRVKANK…
>Potri.007G140300
MSKSHVLVIPYPAQGHINPMIQFSKRLASKGLQVTAVIFSSQALLEHTQLGSVGVVTIDCQSHEEAKISIDDYLKQFQATVTLKLRELVAELKNSSGYPICCLVYDSLMPWVLETARQLGLSAASFFTQSCAVDTVYYHIHEGQLKIPLEKLPLTFSRPPALEITDLPSFVQGLESKSEYSSLLNLVVSQFSNFREADWIFVNTFNTLEEEAVNWLASQRSIKPIGPTIPSVYLDRQLEDDREYGLSLFKPNLYGCKEWLDSKETGSVVYVSYGSMAALGEEQMAEIAWGLKRSGCYFLWVVRESEKKKLPSNFAEESSEKGLIVTWSQQLEVLAHKSVGCFMTHCGWNSTLEALSLGVPMVAMPQWTDQPTNAKYIADVWHVGVRVEVNQKRIVTKEE…
>Potri.001G389200
MEREQKTSSASHVLVLPLPIQGHINPMLQFSKRLASKGLRVTLITPTSMGTSMHQDNACSINMEPIFDGYKEGERAATAEEYIERFKATIPQSLAELIDKNSTSQYPAKFIIYDSILPWVLDVAKSWGIEGGPFFTQSCAVTVLYYHTLQGSALKIPMEEKSPVSLPSLPQLEFSDLPSLVHGPGSYPGIYDLLFSQFSNIDEASWLLWNTFNELEDEIVDWMASKWPIKPIGPTIPSMFLDKRLEDDKDYGLSLFKPNSETCMKWLDSKEPGSVVYVSFGSLAVLTEDQMAELAWGLKRSNTHFLWVVRESEKQKVPGNFVEETTEMGLIITWSPQLKVLAHKSVGCFMTHCGWNSTLEALSLGVPMVAMPQWTDQPSNAKFVADVWQAGVRVKVGEN…
>Potri.014G175000
MEKRCKAHCLVVSFPAQGHINPMLQFSKRLEHKGVKVTPVTTRFISNAIMSGSSSSSISLQTISDGYDEGGIGHAESIKSYLDRFWKVGLQTLDNLVEKLSGSDCPVDCIIYDAFMPWGLDVAKKFGLVGAAFFTQSCAVDSIYYHVYRGLIKLPVTETQILVPGLPPLEPQDLPSFIYHLGTYPDFFDMLLDQFSNIDRADWVFCNSFYMLEREVADWFAKLWPFRSIGPTIPSMYLDKQLENDRDYGFSFFMQNNDVCMNWLNDRAKGSVVHVSFGSLVDLKAEQMEELAWGLKRSDCYFLWVVRASEESKMSKDFAEESSAKGLVVRWCSQLEVLAHEAVGCFVTHCGWNSSLEALSLGVPMVAMPQRTDQSTNAKYITDVWNMGVKAAVDEKEIA…
>Potri.007G140500
MEESWKGHVLLVPYPGQGHINPMMQFSRRLISKGLKATLVTSIFIAKSMKLGSSIGPVHLDVISDGFDEEGFPTGGSSELYLQKLEAAGSKTLAELIVKYRGTPYPIVCVIYEPFLHWALDVAKDFGVMGAAFFTQPCVVDYIYYNIQHGLLSLPITSAPVSIPGLPLLESRDMPSFINVPGSYPAYFKMLLDQFSNTDKVDYILINTFYKLEAEAVDTISKVCPTLTIGPTVPSRYLDKRIEDDDYYNLDLFTLHASISTNWISNKPPRSVVYVAFGSISNLCEKQIEELSWGLKNSNYYFLWVIRESGQINLPKTFLEDLGEKGCVVGWSPQVRMLANEAVGCFLTHCGWNSTIEALSLGMPMVAMPQWTDQPPNAKLVEDVWKVGIRVKVNEEGIV…
>Potri.007G117200
MEKMVNRSHVLVVPLPGAGHINPMLQFSRRLVSKGLKVTFVITEFISKSRQLGSSIGSIQLDTISDGYDDGFNQAGSREPYLSSLHDVGPKTLSDLIKRYQTSSIPIHAVIYEPFLAWALDVAKDFGLFAAAFFTHACAVDYIFYNVYHEVLRVPVSSTPVLIEGLPLLLELQDLPTFVVLPDSYPANVKMTMSQFANLDKADWILINTFYKLECEVVDTMSKVCPLLTIGPTIPSIYLDKSIEDEDDYGISLCEIDASLSINWLSSKPTASVVYVSFGSCATLSSKQMEEIAWGLKRSNFHFLWVVMDSEKEKIPEGFVEEVENKGLVVNWSPQVKVLANEAVGCFFTHCGWNSTIEALSLGVPMVTMPGWSDQQTNSKLVEDAWKVGVRAKVDEHGI…
>Potri.007G140600
MENMVNTSHVLVVPLPGAGHVNPMLQFSRRLVSKGLKVTFIITKFISKSRQLGSSIGSIQLDTISDGYDDGFNQAGSREPYLSSLHDVGPKTLSELIKRYQTSSSPIHAVIYEPFLAWALDVAKDFGLFAAAFFTCLCQLLQPVLIEGLPLLLELQDLPTFVVLPDSYPANVKMTMSQFANLDKADWILINTFYKLECEVVDTMSKVCPLLTIGPTIPSIYLDKSIEDEDDYGISLCEIDASLSINWLRTKPTTSVVYMSFGSCATLSSKQMEEIAWGLKRSNFHFWFVEEVENKGLAVNWSPQVKVLANEAVGCFFTHCSWNSTIEVLSLGVPMVTMPGWSDQQTNSKIVEDAWKVGVRAKVDEHGIVKREEIAICIKEVMEGDRGKEMKMNSKKWKD…
>Potri.015G071900
MDNKKSHVIVLTYPAQGHINPLLQFAKRLASKGLKATLATTYYTVNSIDAPTVGVEPISDGFDEGGFKQASSLDVYLESFKTVGSRTLTELVFKFKASGSPVNCVVYDSMLPWALDVARDLGIYAAAFMTTSASVCSMYWRIDLGLLSLPLKQQTATVSLPGLPPLGCCDLPSFLAEPTSQTAYLEVIMEKFHSLNEDDWVFCNSFEDLEIELVKAMRGKWPLVMVGPMVPSAYLDQQIDGDRAYGASLWKPTSSQCFTWLDTKPPRSVIYVSFGSMGNISAEQVEEIAWGLKASNRPFLWVMKESEKKLPTGFLNSVGETGMVVSWCNQLEVLAHQAIGCFVTHCGWNSTLEGLGLGVPMVCVTERSDQPMNAKFVEDVWKVGVRAKKDEVGIVTREE…
>Potri.009G095300
MVSKSLGHLFLVSFPGQGHVNPLLRLGKILASKGFLVTFSTTETTGKEMREASDIIDKLTPFGDGFIRFEFFEDGWKEDEPRHQDLDQYLLQLELVGKQVIPQMIKKNAEQGRPVSCLINNPFIPWVTDVATGLGLPSAMLWVQSCACFASYYHYYHGAVPFPDEEHPEIDVQLPWMPLLKHDEVPSFLYPTTPYPFLRRAILGQYKNLDKPFCILMETFEELEPELIKHMSEIFPIKTVGPLFRNPKVLKTTVHGDFLKADDCIEWLDTKPPSSVIYVSFGSVVQLKQDQWNEMACGLLNSGVSFLLVMKPPHKDSGNDLLVLPDGFLEKAGDRGNVVQWSPQEKVLGHPSVACFVTHCGWNSTMEALTSGMPVVAFPQWGDQVTNAKYLVDILKVGV…
>Potri.009G095400
MVSESLGHLFLVSFPAQGHVNPLLRLGKILASKGFLVTFSSTEITGKQMRQASDIIDKLTPFGDGFIRFEFFEDGWEEDEDRHQDLDKYLLQLELVGKQVIPQMIKKNAEQGRPVSCLINNPFIPWVTDVATSLGLPSAMLWIQSCACFASYYHYYHGTVPFPDEEHPEIDVQLPCNMPLLKHDEVPSFLYPTTPYPFLRRAILGQYKNLDKPFCILMETFEELEPELIKHMSEIFPIKAVGPLFRNPKASKTTVHGDLLKADDCIEWLDTKPPSSVVYVSFGSVVQLKQDQWNEMACGLLNSGVSFLIVMKPTQKDTGHIDLLVLPDWFLEKAGDRGKVVQWSPQEKVLTHPSVACFVTHCGWNSSMEALTSGMPVVAFPQWGDQVTNAKYLVDILKV…
>Potri.009G095100
MVSESLGHLFLVSFPGQGHVNPLLRLGKILASKGFLVTFSTTETTGEQMRQASDIIDKLTPFGDGFIRFEFFADGWEEDEDRHQDLDQYLLQLELVGKQVIPQMIKKNAEQGRPVSCLINNPFIPWVTDVATSLGLPSAMLWVQSCACFASYYHYYHGTVPFPDEEHPEIDVQLPWMPLLKYDEVPSYLYPTTPYPFLRRAILGQYKNLDKPFCILMETFEELEPELIKHMSEIFPIRAVGPLFRNTKAPKTTVHGDFLKADDCIEWLDTKPPSSVVYVSFGSVVQLKQDQWNEIAYGFLNSGVSFLLVMKPAHKDAGHDLLVLPDGFLEKAGDRGKVVQWSPQEKVLGHPSVACFVTHCGWNSTMEALTSGMPVVAFPQWGDQVTNAKYLVDILKVGV…
>Potri.009G095500
MEILKENKEEEIHVLMVAFPSQGHLNPMLRLGKCLVNKGLHVTLATTEFTRHRMLKSSTINPTSSTISISGVQVRFFSDGQSLNYDRMVNYESYKKSLAKFGTINLSNLIKEHFPSNGHKKLSCIINNPFVTWVADVAISHGIPCAMFWIQPCSLYAIYYRFYNKLNSFPTLTDPEMSVELPGLPLLNTEDLPSFVLPSNPYGIFPKLFSEMFQNMKMYKWVLGNSFFGLEKDAIESMADLCPISPIGPLVPPSLLGEDEDHDTGVEMWKAEDTCIEWLNKGAPSSVIYVSFGSLVVLSAKQMECMAKALKNSNSPFIWAVKKPDLQEPDGAGQLPLGFLEETKDQGVVVSWSPQTKVLAHPAIACFITHCGWNSMLETIAAGVPVIAYPKWSDQPTNA…
>Potri.004G083700
MENKHFLLITCPFQGHLNPMLQLAKNLRQAGAARVTFATTVHGLTQIKTFPSLDGLYFASFSDGFDDGIKHTTNSQDMLSELKRAGSQTLTELIMTFSKNCHPVSFLIYTLILPWAADVARYMSIPSAFLYIQSATSLALCHHFFNRHGGVYDLYNSSENKPPSSIQVPGLPPFETEDIPSFLLPNGPHSSLNPVFQHHIQVLEQEPSPWVLLNSFDCLEEEVIAAIGNRSLIPIGPLIPFALLDKNHQSDTSCGCDLFQKSTEYIQWLNSKPKTSVIYISFGSVVVLQKNQMEEMLLGLIGTCRPFLWIIRSSDNKDTEFEEMVREKVNKEKGLIVPWCSQMEVLAHESIGCYMMHCGWNSTMESLVAGIPVVGLPQFADQTINAKMIEEVWGNGVRA…
>Potri.017G101800
MENKHFLLICMPGQGHINPMFQLGKCLIHAGAGRVTFATTAHGLTQVEAFPSLENLHYASFSDGFDDGIKPTNDPHRIMAELKRVGSQTLTELLLSLSKEGNPVSYLIYTLLLPWAADIARDMSIPSAFLCILSTTAFALCYCFFEERDGVYDSNDNRPPSSIEMPGLPLFTSKDMPSFLLPNDPHASTLIPIFQHHIQALEKDSNPCVLLNTSDCVEEEAIRLISNLNPIPIGPLVSYAFLDENNSTDSSCGIDLFEKSAEYSQWLNSKPEGSVVYVSFGSLAVLQRNQMEKILLGLTSNCRPFLWVIRPSGSNDREFEEKIRDKVNEEVGLIVPWCSQMEVLTHESIGCFMMHCGWNSTLESLATGVPVVGFPQFSDQTTNAKMVEEVWRTGVRARV…
>Potri.002G236400
MAVQPHFLLLTYPAQGHINPALQFAKGLTRIGALVTLVTSLSAGRRMSKTLFPDGLSFVTFSDGYDDGFKPEDDRDHFTSELKRRGSQTLNELIVDSAKEGKPVTCLVYTMLLHWASEVARAQHLPAALLWIQPATVFDIYYYYFNGYGDIFNNCKDTSYAIELPGLPPLASRDLPSFVLPSNTYTFALQMFQEQLEQLSQETNPKVLVNSFDALELGAMNATEKFNLIGIGPLIPSAFLDGKDPLDKSFGGDIFHGSEDYTEWLNSKTKSSVVYVSFGSILVLSKRQIEEIARGLVDSGLTFLWVIRDEQKKNEVKEEEEEEEEDHLRACREAILERQGMIVPWCCQVEVLSHPSIGCFVTHCGWNSTLESLVCEVPVVAFPHWTDQGTNAKLIADVW…
>Potri.014G146000
MIKQPHFLLVTLPLQGHINPSVQFAKRLTLIGARVTLATALSAQRRMSKTLFPDGLSFVTFSDGYDDGLKPEDDRVHYMSELKRRGSQTLNELIVDSAKEGKPITCLVYTVLLPWAVEVARAQHLPAAFLWIQPATVFDIYFYYFNCYGDIFSNCKDTSNVIALPGLPQFASRDLPSFLLPSNTSTAALHLFQEQLEQLGQETNPKVLVNSFDALELGAMNATEKFSLIGIGPLIPSAFLDGKDPLDKSFGGDLFQGSEDYTEWLNSKPKSSVVYVSFGSILVLSNRQMEEISRGLVQGGLPFLWVVRDEQNKKKEKEEDDQLSACREAILEKQGMVVPWCCQVEVLSHPSIGCFVTHCGWNSTLESLVSGVPVVAFPHWTDQGTNAKLIEDVWKTGVR…
>Potri.006G055600
MGVTGVQPHILLVTFPAQGHINPALQFAKRLVAIGAHVTFSTSMGAARRMSKTGTYPKGLSFAAFDDGSEHGFRPSDDIDHYFTELRLVGSKSLAELIAASSKNGRPFTCVVYSNLVPWVAKVARELNLPSTLLWNQSPALLDIFYYYFNGYGDTISENINDPTFSLKLPGLPPLGSRDLPSFFNPRNTHAFAIPVNREHIEVLDEETNPKVLVNTFDALECEALNSIGKFKLVGVGPLIPSAFLDGEDPTDTSFGGDLFQGSKDHIEWLNSKPESSVIYIAFGSISALSKPQKEEMARALLETGRPFLWVIRADRGEEKEEDKLSCKEELEKQGKIVPWCSQVEVLSHPSIGCFVTHCGWNSTFESLASGVPMVAFPQWTDQLTNAKMVEDVWKTGVR…
>Potri.001G016500
MLRRKENIVMFPFMAQGHIIPFLALALQLEQIKKYTITFVNTPLNINKLRSSIPINCSIHLLEIPFDSSGYGLPPGTENTDSIPNHLIANLLHASLSLKPSFRKLISDLVKEQNGHPPLCIITDIFFGWCSGIAHEFGAFHAIFSGSGGFGIACHYYLWLNLPHQMKNSDEFTVPDFPEASKIHVTQLAENLRVVNGRDLYSVFLQNVLPEWMNSDGILLNTVEELDKVGLEYFRLKIGKPVWSIGPVLLSKRSQDQAATTTELCKNWLDTKPVNSVLYISFGSQNAISAPHMMELAVALEASGKNFIWVVRPPIGFDINMEFKATEWLPEGFEERMKDSKRGLLVHKWAPQVEILSHKSISAFLSHGGWNSIIESLSHGVPLIGWPMAEEQFYNVMLL…
>Potri.003G210400
MSQRKESIVMLPFMAQGHIIPFLALALQLDQTKKYTITFVNTSLNIKKLRPSIPTNSSIHLLEIPLDSSVYGLPPGTENTDSIPYHLIANFLEASLSLKPAFRKIISDHVKEQKGHPPFCIITDMFFGWCAEIAHEFGAFHAIFSGCGGFGFACYYSLWLNLPHQNNLSDEFTLPDFPEASTIHVTQLAENLKEANGRDLFSVCLQNMLPECTNADGILVNTVEELDKVGLGYFRRKTGKPVWPIGPVLLSNRSQDQAAITPELCKHWLDTKPAGSVLYISFGSQNVISASQMMELAMALEACGKNFIWVVRPPIGFDINMEFKAKEWLPEGFEERMEYSKRGLLVRKWAPQVEILSHKSVSAFLSHCGWNSVLESLSNGVPLIGWPLAAEQFYNVKLL…
>Potri.001G016300
MAEPKENIVMFPFMAQGHIIPFLALALHIEQTKGYTITFVNTPLNIKKLKSSIPPNSSIKLLEVPFNSSDHGLPPNSENTDILPYPLIIRLLHASTSLKPAFKTLIEDIVEEQGGKPPLCIIADIFFGWTATVAKELGVFHAIFSGAGGFGLACYYSVWLSLPHREVDSDEFELQDFKEASRFHVSQLPLSILTADGSDSWSVFQRMNLPAWVDSNGILFNTVEEFDQLGLMYFRKRLGRPAWAIGPVLLSVDNRARAGKQAGISADFLKEWLDAKPVNSVLYVSFGSNNTISTSQMMQLAMALEGSGKNFIWVVRPPIGFDINSEFKAKEWLPQGFEERIKDSGRGLLVHNWAPQVDILSHKSTCAFLSHCGWNSVLEALDKGVPMLGWAMAGEQFFN…
>Potri.017G077700
MASKSIEQIVMLPFMAHGHLIPFLALARQIHQATGFKISIASTPLNIQYLSSTFNSSSDEPENDHIHLLELPFCSTDYGLPPNTENSENLSLDSIGKLFSPSLSLKKPFHSLVSDIAAKQGHPPLCIISDVFLGWATEVASCGAYGTLAYSSLWLNLPHRGRSDSDEFHLPGFPDSCRFHINQLHHFLRNADGTDSWSKFFQSQISLSMQSFGWLCNTAEEFEPAGLEWLRNFVKLPVWAIGPLLPPIVLKNDYSSLSVAASGISTRHASKRPEISVEKCMEWLESHSPASVLYISFGSQNSISPSQMMEPPVGFEPKSEFRAEYLPEGFEERMEKRKQGLLVRNWAPQLEILSHKSTGAFLSHCGWNSVLESLSQAVPIIGWPLAAEQAYNSKMLVEE…
>Potri.017G077800
MASKSIEQIVMLPFMAHGHLIPFLALARQIHQATGFKISIASTPLNIQYLSSTFNSSSDEPENDHIHLLELPFCSTDYGLPPNTENSENLSLDSIGKLRSASLSLRTPFHSLVSDIAAKQGHPPLCIISDVFLGWATEVASSLGTVNVTFSTGGAYGTLAYSSLWLNLPHRGRSDSDEFHLPGFPDSCRFHVNQLHHFLRNADGTDSWSQFFQSQISLSMQSFGWLCNTAEEFEPAGLEWLRNFVKLPVWAIGPLLPPIVLKNDYSSLSVAASGISTRRAGKRPEISIEKCMEWLESHSPASVLYISFGSQNSISPSQMMELAIGLEESAKPFIWVIRPPVGFEPKSEFRAEYLPEGFEERMEKRKQGLLVRNWAPQLEILSHKSTGAFLSHCGWNSVL…
>Potri.017G077500
MASKSIEQIVMLPFMAHGHLIPFLALARQIHRATGFKISIASTPLNIQYLSSTFNSSSDEPENDHIHLLELPFCSTDYGLPPNTENSENLSLDSIGKLLSASLSLRKPFHSLVSDIAAKQGHPPLCIISDVFLGWATEVANSLGTVNVTFCTGGAYGTLASSSLWLNLPHRGRSDSDEFHLPGFPDSCRFHVNQLHHFLRNADGTDSWSEFFQSQISLSMQSFGWLCNTAEEFEPAGLEWLRNFVKLPVWAIGPLLPPIVLKNDCSSLSVAASGISTRRAGKRPEISVEKCMEWLESHSPASVLYISFGSQNSISPSQMMELAIGLEESAKPFIWVIRPPVGFERKSEFRAEYLPEGFEERMEKRKQGLLVRNWAPQLEILSHKSTGAFLSHCGWNSVL…
>Potri.017G077400
MASKSIEQIVMLPFMAHGHLIPFLALARQIHQATGFKISIASTPLNIQYLSSTFNSSPDEPENDHIHLLELPFCSTDYGLPPNTENSENLSLDSIGKLCSASLSLRTPFHSLVSDIAAKQGHPPLCIISDVFLGWATEVATSLGTVNVTFSTGGAYGTLAYSSLWLNLPHRGRSDSDEFHLPGFPDSCRFHINQLHHFLRNADGTDSRSQFFQSQISLSMQSFGWLCNTAEEFEPAGLEWLRNFVKLPVWAIGPLLPPIVLKNDYSSLSVAASGISTRRSGKRLEISIEKCMEWLESHSPASVLYISFGSQNSISPSQMMELAIGLEESAKPFIWVIRPPVGFERKSEFRAEYLPEGFEERMEKRKQGLLVRNWAPQLEILSHKSTGAFLSHCGWNSVL…
>Potri.016G019400
MGNMKRIQTPKIILVPYPAQGHVTPLLKLASAFLDHGFEPVMVTPEFIHRRIISNIDPKSHISCISIPDGLEMDMPRDFFANEKAMEINMPSHLEGLVRKFNEDGEVVACMIVDLLASWAIEVGHRCGVPVAGFWPAMLATYQLIAAIPDMVRTGLISETGSPQHLGPLCFLPNQPLLSTEDLPWLIGTPASRKARFEFWTRTLDRSRKLSWLLVNSFPEECIDHDKPHNGALLENSMDQPLICQVGALSKHPLVKNPSFWEEDMSCLQWLDKQKPSSVLYISFGSWVSPIGEGKVKKLALTLEALGQPFIWVLGPTWQGGLPFGYIERVSKQGKVVSWAPQLKVLQHKAVMCYLTHCGWNSTMEAIQCQKCLICYPVAGDQFVNCAYITEKWKIGVKI…
>Potri.016G057300
MANQQDPPSHGINDLTKQAQVVVVMVPLPAQGHLNQLLQLSRLILSHNIPVHYVGATTHNRQAKQRVHGWDPNAAANIHFHDIEIPPFHCPPPDPKAKIKFPSHLQPVFNASSQLTEPVSMLLRALSCKARKVIVIHDSLMGSVIEEARFLSNAESYTFHSVSAFAISLYEWEQEGKLIEENELFPRDTPSLEGCFTDEFADFVDCHYSKYQKFNTGCVYNTCKLVESAYLDFLEKETIKEGIKHWALGPFNPVTIPERSESSKKQHFCLEWLDKQAKNTVIYVSFGTTTTFDDEQIKELAIGLRESKKKFIWVLRDGDKGDVFNGEERRAELPKGYENSVDGIGLVVRDWAPQLEILAHPATGGFMSHCGWNSCMESISMGVPIAAWPMHSDQPRNTV…
>Potri.006G047200
MAMANQQQHQPCHGITEQAQVVVVMVPFPAQGHLNQLLQLSRLVLSYNIPVHYVGATTHNRQAKQRVHGWDPDAAASIHFHDIEIPPFHCPPPNPNAKIKFPSHLQPAFNASSHLTEPVSMLVRALSCKARKIIVIHDSLMGSVIQEARLLPNVESYIFHSVSAFTVSSYAWEQQGKNIIEDNELFPQDIPSLEGCFTAEFADFFARQSNYQKFNTGCVYNTCKLVEGAYTDLLEKETAKEGIKHWALGPFNPVTIPERSEKKRFCLDWLDKHARNSVIYVSFGTTTTLDDEQIKELAIGLRESKQKFIWALRDADKGDVFNGEERRAELPEGYEDSVDGIGLVLRDWAPQLEILAHPATGGIMSHCGWNSCMESITMGVPIAAWPMHSDQPRNAVLIT…
>Potri.006G048200
MAMANRQQHQPSHGITKQAQVVVVMVPFPAQGHLNQLLQLSRLILSYNIPVRYVGATTHNRQAKQRVHGWDPDAAANIHFHDIEIPPFRCPPPNPNAKIKFPSQLQPAFNTSSHLTEPVSMLLRALSCKARKVIVIHDSLMESVIQEARLLPNVESYIFHSVSAFAVSLYAWEQQGKIIEDSDMFPRDIPSLEGCFTAEFADFVACQYNNYQKFNSGCVYNTCKLVEGAYMDFLEKETLKEGNKHWALGPFNPVTIPERSKKKKFCLDWLDKKARNSVIYVSFGTTTALDDEQIKELAIGLRESKQNFVWVLRDADKGDVFGGEERSAELPEGYEDSVDGVGLVVRDWAPQLEILAHPATGGFMSHCGWNSCLESITMGVPIAAWPMHSDQPRNTVLIT…
>Potri.008G062400
MENRSNPPPHVLIFPLPCQGHVNSMLKLAELLSLAGINITFLNSEHNHELLARYTNIEDRFTKYPGFQFQTIADGLPVDHPRSGGKLMELFEAMKLVTKPVFKKILLETKPPVNCIIGDGILGFVGDVAIEVGVPFIYFRTVSACSFWAYFSIFDIIEGGQLPIRGNEDMDRLITKVPGMETFLRCRDLPSFCRVSDMTHPNLLLVMNETRQSPRAKALILNTFEDLEGPLMSQIRTHCPEIYSIGPLHEHLQAKLSAKNEKSCQSSNSLREIDRSCMTWLDNQPEKSVLYVSFGSFTVMTRHQLLEFWYGLVSSKKRFLWVIRPDSIATKDGEFEKIPVEVEEGTKERGFIAGWVPQEEVLAHKAIAGFLTHSGWNSTLESIVAGVPMICWPYFADQQ…
>Potri.016G105300
MEQPVVPHVVFLPFPAQGHVKPMLMLAELLSQAGFEATFINSNHIQDRLEHSTDIATMYCRFPKFQFRSIPDGLPSDHPRSGSSISQLLIASRDETRTEFRNLLVNLGQKNGRWEPPTCIIADGIMSFAIDIAEELTIPVITFRTFSACCTWTYFHLTKLIEEGEVPFQGDVDMDKTITCIPGLEGTLRYRDLPSICRRKEANDPLFQFFIKETAAMPRASGLILNTFDRLEASMVSKLGSFFSKIYTLGPLQGLFDTFAESPSARTSSNGLLWKEDRGCMTWLDSHPSRSVIYVSFGSLVGLFRDQLLEFWHGLVNSGKPFLWVIRSDSIMEEDGVSEVPLQLKAATEERGCIVDWAPQEEVLAHPAIGGFLTHSGWNSTLESIFAGVPMVCWPMIAD…
>Potri.016G105400
MDQPVVPHVVFLPFPAQGHVKPMLMLAELLSHAGFEATFINSNHIQHRLEHSTDIATMYCRFPKFQFRSIPDGLPSDHPRSGSSISQLLIASRDETRTEFRNLLVNLGQKNGRWEPPTCIIADGIMSFAIDIAEELTIPVITFRTFSACCTWTYFHLTKLIEEGEVPFQGDVDMDKTITCIPGLEGTLRYRDLPSICRRKEANDPLFQFFIKETAAMPRASGLILNTFDRLEASMVSKLGSFFSKIYTLGPLQGLFDTFAESPSARTSSNGLLWKEDRGCMTWLDSHPSRSVIYVSFGSLVGLFRDQLLEFWHGLVNSGKPFLWVIRSDSIMEEDGVSEVPLQLKAATEERGCIVDWAPQEEVLAHPAIGGFLTHSGWNSTLESIFAGVPMICWPMIAD…
Protein sequence of UGTs in Populus tomentosa
>PtGT1
MQNTKPHAALLASPGMGHLIPVLELCKRLVTYHGFHVTFFVVATDASTTQSLLKEPYPNINIITLPLVDISGLIDPAATVVTKLAVMMRETLPSLRSAILALKSPPTALIVDLFGTEAFAVAEEFNMLKYVFDTSNAWFFAITIYVPTIDRNLEDRHIIQKQPLRIPGCKSVRFEDTLQAYLDRNDQTYIEYKRIGIEMPMADGILMNTWEDLEPTTLGALRDFQMLGRVAQSPVYPIGPLARPVGPLIPRNQVLKWLDNQPYESVIYVSFGSGGTLSSEQMAELAWGLELSKQRFVWVVRPSIDNDADGAFFNLDDGSEGIPSFLPEGFLDRTREMGLAVPMWAPQVEILAHPSVGGFLSHCGWNSTLESITNGVPLIAWPLYAEQKMNATILTEELG…
>PtGT2
MQNTKPHAALLSSPGMGHLIPVLELGKRLVTNHGFTVTIFVVTTDNSLSKSQLLKQSPCPDLLSIVLLPPVDVSSLITPTTGILAQLAIMMREALPKLRSAILAMKFCPTVLIVDFFGTEAMVIADEFNMLKYAFMTSTAWFLALTLHMPTIDKAIEDDHVKNQQALLIPGCKSLEFRDTFEPVLDRNDQMYIEYKRMGVEMQKFDGILVNTWQDLEGTTLGALEDQKRLGRVAQVPIYPVGPLVRAITPGPKSEMLEWLDMQPVESVIYVSFGSGGALSAKQTTELACGLESSGQRFIWVVRPPIEGDSAATVFKTNHRTDDTPDFLPDGFLTRTRKTGLVVPMWAPQTEILNHPAVGGFVSHCGWNSTLESIVNGVPMITWPLFAEQGMNAAMLTED…
>PtGT3
MGHLIPVLELGKRLVTNHGFTVTIFVVTTDNSLSKSQLLKQSPCPDLLSIVLLPPVDVSSLITPTTGILAQLAIMMREALPKLRSAILAMKFCPTVLIVDFFGTEAMVIADEFNMLKYAFMTSTAWFLALTLHMPTIDKAIEDDHVKNQQALLIPGCKSLEFRDTFEPVLDRNDQMYIEYKRMGVEMQKFDGILVNTWQDLEGTTLGALEDQKRLGRVAQVPIYPVGPLVRAITPGPKSEMLEWLDMQPVESVIYVSFGSGGALSAKQTTELACGLESSGQRFIWVVRPPIEGDSAATVFKTNHRTDDTPDFLPDGFLTRTRKTGLVVPMWAPQTEILNHPAVGGFVSHCGWNSTLESIVNGVPMITWPLFAEQGMNAAMLTEDIGVAIRSKSLPAKEV…
Protein sequence of UGTs in Pyrus bretschneideri
>Pbr032554.1
MDSHKENQQIHFVLFPFMAQGHMIPMIDIARLLAQQGIIITILTTPRNAARYQTVITRAIDSGLLIRLIQLKFPSEEAGLPEGCENVDMLPSYGLAMTFFAATALLQPQVEQVFEEMTPKPNCIISDICLPWTIHIASKFHIPRLSFGGTCCLSFLVIHNLNVYNILENVTSDSEYIVLPEMPDRIVMTKAQLPAGAVTQNVKEYNDHMVAAEMASYGMIVNSFEELEPAYVKAYKKARKDKVWCIGPVSLCNKDDLDKAQRGNKAAIDAHHCSDWLDCRESGSVVYACLGSLCNLVSEQLMELGLGLEASNKPFIWVVRGCSQTEELKTWITESGFEERTKDRSLLIWGWAPQTLILSHPAIGGLLTHCGWNSALEGICAGLPLITWPLFGDQFLNEK…
>Pbr032553.1
MASGEPQLHFVMFPFMAQGHMIPMIDIARLLAQRGIIITIVTTPHNAARFQDVVTRALQSGLQMRVALLEFPCEEAGFPAGCENMDLLPSYGLVAQFYFATGLLQQPAEKLFEELPPEPSCIFSDMCCAWTVKIAHKYNIPRISFCGFSTFCLLCRNKIQASKVLENLSSETEYFVVPDLPDRIEATKAQLPSGTPSMSGFFDKIAAAELERFGIILNTFEELEPAYIEAYKKTAKVWCIGPASLCNKDDLDKAQRGNKASIDEQHCLKWLDSWEPSSVVYACLGSLCNLVCEQLIELGLALEASNKPFIWVVRGCSQSEALEKWISESGFEERTKGRSLFIRGWAPQTLILSHRAVGAFLTHCGWNSTLEGICAGLPLITWPLFGDQFLNEKLVVQVL…
>Pbr005011.1
MSSQPHAAILCSPGLGHLIPVLELAKRLVTHRNFTVTIFAIPSPASKTESELLKAAATPKFFDIIELPPPDISGCVGPDATVATVLAVMMREVRPAFRSAILGMESSLRPTVLIVDLFSTETLSIGDELGIPKYVYIASTAWFVALTVYVPVFDKEAEGKYVDQTEPLRIPGCKPVQPEDVVDPMLDRTDQQYLDYVKSCTNLLKSDGILMNTWEDLERKTIDALRDEGLLGRVAKVPVYPIGPLTRPVQSAGSTSTGLREEGLFNWLDKQPCESVIFVSLGSGGTVSFEQMTEMAWGLELSKQRFIWVVRSPAKSADAAFFTSGNREDDPSTYLPKGFLTRTHDVGLVVPLWAPQVDILSHPSIGGFWSHCGWNSSLESITNGVPMIVWPLHAEQRMN…
>Pbr005013.1
MEMITSSKQHAALLCSPGMGHLIPVLELGKRLVTHQNFTVTIFVISSHTSDAESQLINTAANPKLCRVIELPLPDISGLVAPDAAIVTILAVMMREVRHAFWSALRAMEFCPTVLIVDLFGTESFSIADEFGIPKYVYIPCSAWFLSFMIYGPALDLEVKGEFTQQKEPIKIPGCRSILPQVDVVDSFQNRTHQQYFDFIEICSQTSKGDGVLVNIWEDLEPNTLAALRDEKLLGRYTNMPVFPIGPLMRPNKPTDLRGKVFDWLDMQLNESVIYVSFGSGGTLSFEQMTELAWGLELSQQRFIWVIRPPTLTADGAFFIGGSGSDDNNPIKYLPKGFLDRTKDIGFVIPLWAPQVDILAHPAIGGFLSHCGWNSTLESITNGVPIIAWPLYAEQRMNA…
>Pbr005014.1
MSSKPHAAILCSPGLGHLIPSLELAKRLVTHRNFTVTIFAIPSPTSKTESELLKAAATPKFFDIIELPPPDISGCVGPNVAVATLLAVMMREVRPAFRSAILGMEYSLRPTVLIVDLFSTESLSIGDELGIPKYVYVASTAWLVALTVYVPVFDREVEGEYVDQTEPLRIPGCKPVQPDDVVDPMLDRTDQQYLEYVRIGTNFPKSDGILMNTWEDLEHKTIDALRDEGLLGRVAKVPIYPIGPLTRSVQSAGSTSTGLREEGLFNWLDKQPCESVIFVSLGSGGTVSFEQMTEMAWGLELSKQRFIWVVRPPAKSADAAFFTSGNRDDDPSTYLPKGFLTRTHDVGLAVHLWAPQVDILSHPSIGGFWSHCGWNSSLESITNGVPMIVWPLHAEQRMN…
>Pbr020100.1
MESSQKKPHVAVLASPGIGHVTPLLELAKRLVVDHGFHVTFLSIITDAPPAQLQLLSNPSLPSDLHVVSLPRVDVSQQPIGISVRIFLVVQETLKSLPFVLKNLQPPIKSLVVDPFCIEALEITADLSIPTYVFMTSSASLLAFTMYFPTINAEVNGDYSKIAEEVIVPGCKPLLLDDLVPGVLLPEVLPMCNRFPTVKGILVNTWEELEPVTLLSLRENPFFLGLPAPPVYPIGPLTKEDKPVTSTLESSKFLTWLDEQPIGSVVYVSFGSGGTLSREQMSELAWGLELSQKRFVWVARPPNDSSASGSFFKAGFNTDYPASYLPEGFLDRTRGRGLVTPSWAPQVAVLSHRSVAGFVTHCGWNSVLESVLHGVAMIAWPLYAEQRMNARFLVDVGVA…
>Pbr027225.1
MESTQNKPHVAVLASPGMGHVTPLLELAKRLVVDHGFHVTFLSITTDAPPAQLQLLSNPSLPSDLHVVSLPSVDVSQPANDVSVRIVLVVQETLKSLPFVLKNLQPPIKSLVFDPFCTIAHDVAADLSIPTYLFLTSSASFLALTMYFPTINAEVNGDHSKIAEEVLVPGCKPLLLDDLIPGVLMPELLLMSNRLPIVNGVLVNTWEELEPVTLHSIRESPFFLGLPAPPVYPIGPLTKEGELVTSALESSKLMTWLDQQPAGSVVYVSFGSGGTLSGKQMSELALGLELSQKRFVWVARPPSEASVSGNFFKASFDADDPASYLPKGFLDRTRGRGLVTSSWAPQVAVLSHQSVAGFVTHCGWNSVLESILHGVVMIAWPLYAEQRMNARFLVDAGVA…
>Pbr021064.1
MAKSQTPHIAILPTPGMGHLIPLAEFAKRLVHLHNFTVTFVVPCDGLPTKAQKSVLEALPTAIDHVFLPPVCFDDLPQGSKIETIISLTVARSLASFRDALSSLASRAKLVGLVVDLFGTDAFDVAKEFNLSNYIFFPSTAMTLSLFLYLPKLHETVSCEYRELSDPVTIPGCIPIPGSELLDPVQDRRDEAYKWVLHHTKRYRLADGIMVNSFTELEPGALKALQEKEPGKPPVYPVGPLVKMDFGGVLDDQSSKCLKWLDEQPRGSVLYVSFGSGGTLSYDQINELALGLEMSGQRFLWVVRSPSDHAANTAYFTVHSKNDPLEFLPKGFLESTQGRGLVVPNWAPQAHILSHESIGGFLTHCGWNSTLESVVNGVPLIAWPLFAEQKMNAFMFTKD…
>Pbr014154.1
MALDTRGHSSGGSRHNHPHKLLKPPHVAIVPTPGIGHLTPLIELAKRLVVHHNFSITFIIPNDGSLLTPQKKVLEVLSSLSISYVFLPPVSFDDLPDDTMIETKINLTLTRSLSALRDSVRVLNESTRLVALIVDVFGVDAFDVAVEFQVSPYMFFLNSAMGLLLVFHMPHLDETTSCEYRDMPEPVQLPGCVPLHGRDFTDPLQDRTNPGYKAVIHMCKKYGSAAGIMVNSFVDLEPGAFKALREQGRGIPPVYPVGPVIKTGSIDGIDGDECLRWLDKQPNGSVLFVSFGSGGTFSQEQLNELALGLELSGNRFIWVVKSPNEMVKNASYFSVKGEENPLGFLPNGFLERTKDVGLVVPTWAPQVEVLNHRSTGGFLTHCGWNSILESIAHGVPLIA…
>Pbr014155.1
MALDTQGHSGGSSHXXXXXXXXHSSGGSSHHHHHKLLTPPHVAIVPTPGIGHLTPLIELAKRLVVHHNFSVTFIIPNDGSLLPQRKVLEALSSLSISYVFLPPVSFDDLPDDAMIETKIGLILTRSLSALRDSVRVLNESTRLVSLIVDVFGVDAFDVAVEFQVSPYMFFPSSAIGLLLIFHMPHLHETTSCEYRDMPEPVQLPGCVPLHGRDFPDPLQDRTNPAYKAVIHMCKKYGSAAGIMVNSFVDLEPDAFKALKDQGRGIPPVYPVGPVIKTGSIDGIDGNECLRWLDKQPNGSVLFVSFGSGGTFSQEQLNELALGLELSGHRFIWVVKSPNKTAKNAAFFSEGEENLLGFLPNGFLERTKDVGLVVPTWAPQVEVLNHRSTGGFLTHCGWNS…
>Pbr039273.1
MESQTPLPHIFLVCFPAQGHINPMLRLGKRLASKGMLVSFSTTENYGKEMRKANDGISDQPTPVGNGFIRFEFFDDGLAEDDPKFSRLDEYMPLLELVGKELVTQTIKRHANEGRPVSCLVNNPFIPWVCDVATELGIPRATLWIQSCALFSAYYHYHNKTVPFPTEAEPIIDIQLPGMPVLKHDEIPSFLLPSDPFQVLGRAILGQFKKLSKSLYVLMDTFQELEPEIIEHMSQVCIVKPVGPLFKNPKAPKTSIGGDLMKADDCFEWLNSKPPTSVVYISFGTIVYLKQEQVDEIAHGLLSSGVSFLWVMKPPGKAFGWEKHVLPDGILEKVGDKGKVVQWSPQEQVLAHPSVACFLTHCGWNSSVEALTSGVPLVTFPQWGDQVTNSKFLVDVFGV…
>Pbr003270.1
MGTEIIPTHMFIVCYPGQGHINPMLRLGKRLAAKGFLVSFSTTENFGQEMRAANSGISDEPTPVGDGFIRFEFFDDGLAEQDHKRTDFNYYVPLLELVGKDLVTQMIKRHANEGRPVSCLVNNPVIPWVCDIGTELGIPCATLWVQSGAVFSAYYHYHSKTVPFPTETEPNLDVQLPSMPLLKHDEIPSFLHPSDRFQVFGRALLGQFKKLSKSMYVLIDTFQELEPEVIEHMSQFCIVKPVGPLFKNPKPPKTTISGDLMKADDCLEWLDSKPPTSVVYISFGSLVYLQQEQVDEIAHGLLSSGVSFLWVMKPPSKAFRLEEHVLPDKFLEKVGDKGKVVKWSPQEQVLAHPSVACFVTHCGWNSSVEALTSGVPVVTFPQWGDQVTNAKFLVDVFGV…
>Pbr003800.1
MGTEIIPTHMVLVCFPGQGHINPMLRLGKRLAAKGFLVSFSTTENFGKEMRAANSGISDEPTPVGDGFIRFEFFDDGLTEQDPKRRDLDYYMPQLELVGKDLVTRMIKRHANEGRPVSCLVNNPFIPWFLYINKPCKAVRFRTKTEPNLDVQLPGMPLLKHDEIPSFLHPSDRFQVFGRAVLGQFKKLSKSMYVLIDTFQELEPEVIEHMSQFCIVKPVGPLFKNPNPPKTTISGDLMKADDCLEWLDSKPPTSVVYISFGSLVYLQQEQVDEIAHGLLSSGVSFLWVMKPPSKAFRLEEHVLPDKFLEKVGDKGKVVKWSPQEQVLAHPSVACFVTHCGWNSSVEALTSGVPVVTFPQWGDQVTNAKFLVDVFGVGLRLSRGVAENRLSTRDEVGKCL…
>Pbr002025.1
MADGDQHHQNQSQVVVVMVPLPAQGHLNQLLHLSRLISAYNIPVHYVGAATHNRQAKLRAHGWDQTSVSNKIQFHDFPTPPFLSPPPNPNATNKFPSHLQPSFEATAHLRQPLAKLLRELSLKGRRVIVIHDSLMASIIQDVASIPNGESYTFHSVSAFTIFLYLWEVIGKPKKLEELDVKLPDGIPSLEGCFTVEFRNFIDEQHKYQKLNNAGYLHNTSRTIEGPYMDLLNRIGDQKKHWAIGPFNPTTVAYPNNNSNSSRHMCLEWLDKQEQRSVMYVSFGTTTAMKDEQIQELAIGLEESKQRFIWVLRDADKGDLFNGGEVRRAELPQGFEERIKGRGLVVRDWVPQLEILSHKSTGGFLSHCGWNSCMESITMGVPIAAWPMHSDQPRNTVLIT…
>Pbr002045.1
MAHGDQHHQNQSQVVVVMVPLPAQGHLNQLLHLSRLISAYNIPVHYVGAATHNRQVKLRAHRWEAKLQFHDFPTPPSISPPPNPNATNKFPSHLQPSFKATAHLRQPVAKLLRCFTIEFMNFIGEQHEHQKLINAGNLHNTSRTIEGPYIDLLNRIGQQKHWAIGPFNPTTVANPNNNSNGSRHKCLEWLDKQEQSSVIYVSFGTTTTMKDEQIQELAIGLEESKQQFIWVLRDADKGDLFSDGEVRRAELPQGYEERVKGRGLVVRDWAPQLEILSHKSTGGFLSHCGWNSCIESITMGVPIAAWPMHSDQPRNTVLITKLLGVGFVMRDWDKRDELVTSQSIKNGVQKFMWSEEGDEIRKRAAELGADVRQSRVEGGASYMEFSSFIAHITRY
>Pbr041914.1
MLSFAQLLGHAGIHVTFLNTEHNHRLLTQRHALSARFPTLHFESLPDGLPPDCPRSIPHIIDMVSSLKSVTKPLLRDLLITLTKKDEESYGSTSTRRPPLSCVIMDEIMCFAIDVAEKVGVPAMAITVISGCGYWSYSCIPNLIQQGHVPFTDEDMDKQSSDIPGMEGLLRRRDLPGFCRFSIDHPVTKIFMEVIKATRASALIINTFDGLEASILSHIATLFPQVYAIGPVHALVKSRVGDGLSSSASLRQEDRRCMAWLDSKPVGSVIYVSFGSLVELTHDQLFEFWHGLVSCGKQFLWVVRSDMISGEQGEHVIPTELIPTELKMGTKERGLIVEWAPQEEVLAHKAVGGFLTQCGWNSILEGIWAGVPMLCWPRLAEQLVTSRWIGEVWRIGIDM…
>Pbr035921.1
MDQPIRDIPGMEGLLRRRDLPSFCRMPIARPTFKIYTLGPFHALLKSRVGDDLSSSVSSLRHEDRRCMAWLDSPCLSDQFLQKKNSLPSMWLDRSRYNEDDGANTRPIISLPITRPLHSDAELGTAALPHWHPRAGLENLGALGEHSKGAGDPTIALRTISACGICTYSHVPDLIQQGQLPFGELWHGLVNSGMQFLLALRPDMIDGEERETGVSPAKLDVGPKERGFIVEWAPQEEVLAHEAVGGFLTHSGWNSTMEGIWIGVPMLCSPQIADQPITSRLVGEVWKIGFDTKDKYDRITVEKMIRTLMEEGDQREEILESVKKFVKLAGLAVSEGGSSYNNLEKLIQNLTNM
Protein sequence of UGTs in Zea mays
>GRMZM2G082037
MASAKQSKKTRILVIPFFASSHIGPHTDFAVRLAAARPGVVEPTVAVTPANVTVVRSALERHGPAASGTVKIVTYPFPCVDGLAPGVENLSTAGADAWRINAAAIDEALSRPAQEALLREQSPDAVVTDFHFFWNSIIAAELGLPCVVFSVIGPFSGLIMHLLSGAAVVGDGGSESESREVAVPGLPEPEIRIPVSELPEFLRRPAKGQGTLNPCNAAMARCLGVAYNTFAGLEQEYREASMRVASLKRSYFVGPVSLPLPPAAAGVTEPPCIRWLHSKPSCSVVYVCFGTYAAISGEQLRELALGLEASGKPFLWVVRAGDGWAPPDGWAERVGERGMLVRGWAPQTAVLAHPAVGAFLTHCGSSSLLEAAAAGVPMLTWPLVFDQFIEERLVTDVLG…
>GRMZM2G037545
MATETAMPRKKMRILLMPFFATSHIAPFTDLAFHLVAARPDDVEATVAVTPANALVVQSALARRGASHLATVKVATYPFPSVDGLPPGVENHSKVKAAADAWRIDAVATDEKLMRPGQESLIREHAPDLVITDIHFWWNVDIATDIGAPCVTFHAMGTFPTLAMFNLSRAAGAVDAAGGVVTLPGFPPPEIQVPTTELPEMLRRQETADDRATGNAVHAAHRRCFGLAVNTFFDLEHGHCETFVGNGYVKRAYFVGPLSLSPSPSSPVAAGGGAYGSRCIDWLDKKPPQSVVYLCFGSLTHVSEAQLRELALGLEASEKPFLWVVRSETWAPPEGWEERVGDRGMVVTGWAPQTAILAHHAVGAFVTHCGWNSVLETVVAGVPVLTWPMVFEQFIAERF…
>GRMZM2G042865
MASAKQSKKMRILLIPFFATSHIGPYIDFAVRLAAARPGAVEPTVAVTPANVAVVRSALERHGPAASGTVRIVTYPFPRVDGLAPGVENLSTAGDDAWRIDAAAIDEALSRPAQEALLRERSPDAVVSDYHFFWTSSIAAELGLPCVVFSVIAPFSGLVMRILAGAVVSGSRDVTVPGLPGPEIRIPVSELPEFLRRPAKDQGTFSPCNAAQARCLGVAYNTFAGMEQEYREANVRAKSLKRCYFVGPVSLPLPAAAAGTSESPCIRWLDSRPSCSVVYVCFGTYAAISEDQLRELALGLEASGEPFLWVVRADGWTPPEGWEQRVGERGMLVRGWAPQTAVLAHPAVGAFLTHCGSSSLLEAAAAGVPMLTWPLVFDQFIEERLVTDVLGIGERVWSG…
>GRMZM2G074395
MAAAVDTAAVAGATGRLRVFFLPSFIRGHLIPQTDMACRVAAARPAEVEATVVVTPANAALIAPTVARAAAAGHAVRVLCYPFPDVGLGEGVECLATATARDAWRVYRAMEVVQPSHESLLRDHRPDAIVADVPFWWTTGVAAELGVPRLTFHPVGIFALLAMNSLFTIRPDIIGRASSDAAGTVLSVPGLPGKEITIPVSELPTFLVQDDHLSKAWQRMRACQLTGFGVIVNTFADLEQPYCEEFSRVEARRAYFVGPLGKPSRSTMHRGGSGNADCLSWLSTKPSRSVVFVCFGSWAEFSATQTRELALGLEASNQPFLWVVRSNDSSDDQWAPEGWEQRVANRGLVVHGWAPQLAVLAHPSVGAFVTHCGWNSVLEAASAGVPVLTWPLVFEQFIN…
>GRMZM2G067424
MSQSEPERSHADSPLHLVFVPFLERSHFAPLAAKAASSAAAGAEHEVAATTTAAIVTTAHFAALAPASVPVHAAPLRCPGGYEDFSLLPDDASAAPTFFAAAEAALAPALTAAIRAHHHGGGGGRPVAVVSDAVLYWAPRVARDCGVPHVTFHTIGAFAAAAMVALHLYRPEVHTDRFAVPGGFPRPVTIHRAQVNEEALAHLPLFRAAEAQSCAVVFNSVAALDADFAAYYRSQLPGTPKEVFLVGPTVSPSPLAVASGGTERDPILQWLDGRDEGSVVYVCFGSTCSLGETQLRELATGLRASGRPFVWVVSTTPRGDGGCAEREARASSNGMVVAGRWAPQAEILAHRAVGGFVTHCGWNSVLEAVSAGVPLATWPLRAEQFLNELFLVEVLRVGV…
>GRMZM2G174192_T01
MAQMEREHLSVVMFPWLAHGHVTPYLELARRLTSANDADIDVTVHLVSTPVNLSAIARHQTPRIRFAELHLPAAPDLPPELHTTKHLPARLMPALKRACDLAAPRFGALLDEIRPDLLLFDFLYPWAPLEAAARGVPAAHLSTFSAAATSFVVHCLGRGRREGCAFPFRGVGFGSAEEEAKYMAQYILREELPDALVPERNRLLLSLARSSAFVAVKTCADVERPYMDYLSELVGGNKEMVPVGPLLVDADAAAAAAGGGTSSESESDRVMRWLDAQTPASVVLVCFGSEYFMSEQQLARMARGLELSGERFVWVVRFPRETEEGDEAARALPRGFAPAPGRGLVVEGWAPQRRILAHPACGAFLSHCGWSSVLESLAAGVPIVALPLHIDQPLDANLA…
>GRMZM2G135722_T01
MDARSSSSMHVVMLPWLAFGHILPFTELAKRIARQGHRVTLFSTPRNTRRLIRIPPELAGNIRVVDITLPRVERLPEDSEASIDLPSDDLRPYLRVAYDAAFADKLSAILQEPVPERPDWVVIDYAAYWAPAAAARHGVPCAFLSLFGAAALSFYGPPEGLMGRGKYARTKPEDLTVVPDYVPFPTTVAYRGLEAREFFTPVLAPDESGVSEGYRFGKCIEQSQLVGIRSSAEFEPEWLQVVSGLYQKPVIPVGLFPPPPPTQDIGSHKAALQWLDGQAPRSVVYAAFGSEAKLTSAQLQAIALGLEASGLPFLWAFRQPTDANEGKSGLPEGFEERINGRGLVCRGWVPQARFLAHESVGGFLTHAGWNSIIEGLARGVRLVLLPLMFDQGLNARHLT…
>GRMZM2G061321_T01
MGDANGGSMHVVMLPWLAFGHILPFTELAKRIARQGHRVTLFSTPRNTRRLIRIPPELAGHIRVVDIALPRVERLPEDCEASIDLPSDDLRPYLRVAYDTAFADKLSAILKEPGPERPDWVLIDYAAYWAPAAAAKHGVPCAFLSLFGAATLSFYGPPEGLMGRGKYARTKPEDLTVVPDYVPFPTTVAHRSFEARELFKPGLVPDDSGVSEGHRFGVSIGESQIVGIRSRTELESEWLQVLGKLYKKPVIPIGLFPPPPTQDIAGHEATLRWLDRQAQGSVVYAAFGSEAKLTSAQLQTIALGLEASGLPFLWAFRPPADAAPGQGTGGLPEGFEERVNDRGLVCRGWVPQPRLLAHESVGGFLTHAGWNSIAEGLSRGVTMVLLPLMFDQGLNARLL…
>GRMZM2G110511_T01
MAVDTMESVAVVAVPFPAQGHLNQLLHLSLLLASRGLSVHYAAPPPHVRQARARVHGWDPRALGSIHFHDLDVPAYDSPAPDLAAPSPFPNHLMPMFEAFAAAARAPLAALLQRLSTSYRRVAVVFDRLNPFAATEAARLANADAFGLQCVAISYTVGWLDPGHRLLSDYGLQFLPPDDCMSREFVDLVFRMEEEEQGAPVAGLVMNTCRALEGEFLDAVAAQPPFQGQRFFAVGPLNPLLLDADARTAPRHECLEWLDRQPPESVLYVSFGTTSCLHADQVAELAAALKGSKQRFVWVLRDADRADIYAESGDSRHAKFLSEFTRETEGTGLVVTGWAPQLEILAHGATAAFMSHCGWNSIIESLSHGKPVLAWPMHSDQPWDSELLCNYFKAGLLVR…
>GRMZM2G168474_T02
MAVDTMESVAVVAVPFPAQGHLNQLLHLSLLLASRGLSVHYAAPPPHVRQARARVHGWDPRALGSIRFHDLDVPPYDSPAPDLAAPSPFPNHLMPMFEAFAAAARAPLAALLQRLSTSYRRVAVVFDRLNPFAATEAARLANADAFGLQCVAISYNVGWLDPGHRLLSDYGLQFLPPDACMSREFVDLVFRMEEEEQGAPVAGLVMNTCRALEGEFLDVVAAQPPFQGQRFFAVGPLNPLLLDADAPTTPPGQARHECLEWLDRQPPESVLYVSFGTTSCLHADQVAELAAALKGSKQRFVWVLRDADRADIYAESGESRHAMFLSEFTRETEGTGLVITGWAPQLEILAHGATAAFMSHCGWNSTIESLSHGKPVLAWPMHSDQPWDSELLCKYFKAG…
>GRMZM2G082249_T01
MAAVEAKRSPHFVLFPFLAHGHVPVFLRLAGLLRALRPGLEVTLVSTPRLLGSLTLPPASPPVRLHALPFVPADHGLPPGADSLADVQIHQFITFFTASESLRPAFEKFVSGIGSPVCIVADAFFGWTAEVARARGASHAVFLPGGAFGNAVFFSVWEHLPHALTAADEFPLPDFPDVVLHRTQIPRFILSATGADPWTAFFRRVIASCRKTDALLVNTVRELEPSGLDMLRRSFGVQPWPIGPVLAEPTAPSSDSRDDASIIRWLDTHPPRSVLYISFGSQNSISADQMMELALGLEASGRPFLWALRPPLGFDAKDVFRPEWLPAGFEERTARANVGLLARGWAPQMRILSHPSTGAFLSHCGWNSVLESLSRGVPLIGWPLGAEQFFNANLAVEWG…
>GRMZM5G834303_T01
MAAAAAAHVLVFPAPAQGHLNSFLHFSTGLLRAGLHVTFLHTDHNLRRLGTAAAEATVASPRLRFLSVPDGLPDDDPRTVDGLPELMESLRTKASASYRALLASLRAGGGGFPPVTCVVADGIMPFVVDVAEELGVPAISFRTVSACAVLAYLSVPKLIALGELPFPEGGDLDAPIRGVPGMESFLRRRDLPIQFRQLTSTYEEPLVAAVVAATVHSCCKARALIVNTTTSLERSSLGHLTQEMRDVFAVGPLHAMSPAPAVASSLWRPDDGCMAWLDNQQAERAVVYISLGSLAVISHEQFTEFLHGLVATGYPFLWVLRPDMLVASQDAALREAIGAVGKDRACVVPWVPQRDVLRHRAVGCFLTHSGWNSTIEGIVEGVPMVCWPFFADQQINSRF…
Protein sequence of UGTs in Camellia sinensis
>CsUGTR1
MMSWSKAKGTAATSGAASAAMYASWKANVADMKGVRGDMGTYSDNRRSHRHMGGGGDGGHGGGDHGDGGGHRWVDVDDSANTCDDRYVANGKVYGVGYWNSAGSVHDRVRKRSNYTDVWDSKRGSVYVSGSVGTYAANAGSNRWVDSGRHGRAGDKGSDTAGYYHGDSKVGDRGRGWAMSHSTGGSHCGWNSTVAGRGVAWRGDYDAKVVCHKVGYMVSNGDSVKDVGRMADVHKRAAAGDKGGTSAGASDARDSKS
>CsUGTR2
MCKHVSRNYKTVDSDSSSTSSANSSSRDHHHMSGDTRKTSVDRCADHKTVGRGVTVTTSGACWAAMHAVWKANDMKGVRSGMVKYSDKRRHWMGHGAGSDGGGSKRWGGAGWVAVRSANTCDDRSDYVANTGKSVWGVGDGHWRSADSRDRRKRDSNYTDWDSKRSVYVSGSVGSMYANASKWWVKSGRGVGGGSTSDGYHGDNRVGKRGHGWARRVW
>CsUGT73A20
MGKLKFFFFPMMAQGHMIPTLDMAKLFSSHGVDATIITTPLNAPHFTRSIQRTHHSSISVLTIKFPAVEAGLPEGCESIDQISSPDMVPIFFRATDMLQDPLERLLQDSRPDCLVADMFFPWASHVAAKFNIPRLVFHGTSFFAMCALQTLRLYKPQRTVSSDDEPFVLPNLPHKIMLTRLQLPENDRHGTETDWTRFLRKAEEAELSSYGIVVNSFYELEPDYADHYRNVLGRKAWHIGPVSLFNREVEDKAHRGKESAIEELECLKWLDSKKPNSVIYVCFGSMTDFTVSQLYEIAMGVEASGQQFIWVVRKGKNEDEENDEKWLPEGFEERIKDKGLIIRGWAPQVLILDHESIGGFVTHCGWNSILEGVCAGVPMVTWPVFAEQFYNEKLVTEIL…
>CsUGT73A20
MGKLKFFFFPMMAQGHMIPTLDMAKLFSSHGVDATIITTPLNAPHFTRSIQRTHHSSISVLTIKFPAVEAGLPEGCESIDQISSPDMVPIFFRATDMLQDPLERLLQDSRPDCLVADMFFPWASHVAAKFNIPRLVFHGTSFFAMCALQTLRLYKPQRTVSSDDEPFVLPNLPHKIMLTRLQLPENDRHGTETDWTRFLRKAEEAELSSYGIVVNSFYELEPDYADHYRNVLGRKAWHIGPVSLFNREVEDKAHRGKESAIEELECLKWLDSKKPNSVIYVCFGSMTDFTVSQLYEIAMGVEASGQQFIWVVRKGKNEDEENDEKWLPEGFEERIKDKGLIIRGWAPQVLILDHESIGGFVTHCGWNSILEGVCAGVPMVTWPVFAEQFYNEKLVTEIL…

## Sheet: Table S4
Table S4. Comparison of ramie UGT phylogenetic groups with those of other published plants.
Phylogenetic groups	Boehmeria nivea	Populus trichocarpa	Arabidopsis thaliana	Pyrus bretschneideri	Zea mays	Camellia sinensis	Linum usitatissimum
A	14	14	14	5	8	15	27
B	1	2	3	4	3	5	5
C	3	6	3	2	5	2	6
D	10	15	13	8	18	20	27
E	13	53	22	31	34	23	26
F	3	8	3	6	2	2	2
G	8	36	6	33	12	13	23
H	5	6	19	10	9	2	7
I	3	5	1	10	9	2	14
J	0	7	2	2	3	2	7
K	0	2	2	9	1	1	5
L	10	23	17	10	23	27	29
M	3	8	1	3	3	3	4
N	1	1	1	0	4	0	1
O	7	3	0	3	5	6	3
P	2	3	0	3	1	6	4
Q	0	0	0	0	7	0	0
R	1	0	0	0	0	3	0
Total	84	192	107	139	147	132	190
References		[3]	[25]	[12]	[24]	[37]	[38]

## Sheet: Table S5 
Table S5. The conserved domain analysis of BnUGT proteins.
Gene ID	Domain	Start	End	Evalue	Type	Status
Bnt01T000525.1	Pfam:UDPGT	234	428	2.2e-27	PFAM	visible|OK
Bnt01T000604.1	low_complexity_region	175	189	0	INTRINSIC	visible|OK
Bnt01T000604.1	Pfam:UDPGT	280	417	5.8e-21	PFAM	visible|OK
Bnt01T000604.1	low_complexity_region	421	435	0	INTRINSIC	visible|OK
Bnt01T000604.1	low_complexity_region	438	476	0	INTRINSIC	visible|OK
Bnt01T000604.1	low_complexity_region	481	489	0	INTRINSIC	visible|OK
Bnt01T000605.1	Pfam:UDPGT	257	412	3.2e-20	PFAM	visible|OK
Bnt01T000833.1	transmembrane_domain	7	26	0	INTRINSIC	visible|OK
Bnt01T000833.1	low_complexity_region	52	74	0	INTRINSIC	visible|OK
Bnt01T000833.1	low_complexity_region	135	146	0	INTRINSIC	visible|OK
Bnt01T000833.1	low_complexity_region	195	211	0	INTRINSIC	visible|OK
Bnt01T000833.1	Pfam:UDPGT	271	437	9.4e-18	PFAM	visible|OK
Bnt01T001090.1	low_complexity_region	263	272	0	INTRINSIC	visible|OK
Bnt01T001091.1	Pfam:UDPGT	81	448	5.3e-26	PFAM	visible|OK
Bnt01T001092.1	low_complexity_region	254	276	0	INTRINSIC	visible|OK
Bnt01T001092.1	Pfam:UDPGT	280	447	2.1e-25	PFAM	visible|OK
Bnt01T001092.1	low_complexity_region	463	479	0	INTRINSIC	visible|OK
Bnt01T001679.1	low_complexity_region	143	156	0	INTRINSIC	visible|OK
Bnt01T001680.1	Pfam:UDPGT	15	71	4.9e-08	PFAM	visible|OK
Bnt02T002278.1	low_complexity_region	139	152	0	INTRINSIC	visible|OK
Bnt02T002278.1	Pfam:UDPGT	225	449	3.2e-16	PFAM	visible|OK
Bnt02T002307.1	Pfam:UDPGT	264	425	1.3e-15	PFAM	visible|OK
Bnt02T002307.1	low_complexity_region	459	475	0	INTRINSIC	visible|OK
Bnt02T002803.1	Pfam:UDPGT	267	462	1.1e-17	PFAM	visible|OK
Bnt02T003013.1	Pfam:UDPGT	35	260	1.4e-20	PFAM	visible|OK
Bnt02T003013.1	Pfam:UDPGT	494	696	7.7e-23	PFAM	visible|OK
Bnt02T003013.1	Pfam:UDPGT	931	1163	2.7e-16	PFAM	visible|OK
Bnt02T003013.1	low_complexity_region	1191	1201	0	INTRINSIC	visible|OK
Bnt02T003013.1	Pfam:UDPGT	1437	1570	7.8e-09	PFAM	visible|OK
Bnt02T003013.1	Pfam:UDPGT	1811	2025	3.9e-13	PFAM	visible|OK
Bnt02T003013.1	low_complexity_region	2056	2066	0	INTRINSIC	visible|OK
Bnt02T003013.2	Pfam:UDPGT	228	380	2.5e-19	PFAM	visible|OK
Bnt02T003013.2	Pfam:UDPGT	620	837	8.7e-17	PFAM	visible|OK
Bnt02T003078.4	low_complexity_region	64	75	0	INTRINSIC	visible|OK
Bnt02T003078.4	Pfam:UDPGT	216	399	2.3e-21	PFAM	visible|OK
Bnt02T003129.1	Pfam:UDPGT	72	396	2.4e-26	PFAM	visible|OK
Bnt02T003130.1	Pfam:UDPGT	195	430	7.8e-27	PFAM	visible|OK
Bnt02T003130.1	low_complexity_region	526	545	0	INTRINSIC	visible|OK
Bnt02T003130.1	Pfam:RVT_1	643	894	1.8e-09	PFAM	visible|OK
Bnt02T003130.1	Pfam:Intron_maturas2	1050	1178	1.1e-08	PFAM	visible|OK
Bnt02T003131.1	Pfam:UDPGT	196	427	2.1e-28	PFAM	visible|OK
Bnt02T003132.1	Pfam:UDPGT	10	345	1.9e-06	PFAM	visible|OK
Bnt02T003773.4	Pfam:UDPGT	176	379	6.7e-21	PFAM	visible|OK
Bnt02T003774.1	transmembrane_domain	125	147	0	INTRINSIC	visible|OK
Bnt02T003774.1	Pfam:UDPGT	219	432	6e-24	PFAM	visible|OK
Bnt03T003982.2	Pfam:UDPGT	221	435	1.1e-20	PFAM	visible|OK
Bnt03T003982.2	low_complexity_region	482	494	0	INTRINSIC	visible|OK
Bnt03T003982.2	Pfam:UDPGT	728	896	8.1e-23	PFAM	visible|OK
Bnt03T004065.5	low_complexity_region	25	38	0	INTRINSIC	visible|OK
Bnt03T004065.5	low_complexity_region	148	158	0	INTRINSIC	visible|OK
Bnt03T004065.5	Pfam:UDPGT	261	438	1.5e-24	PFAM	visible|OK
Bnt03T004065.5	low_complexity_region	460	471	0	INTRINSIC	visible|OK
Bnt03T005202.1	Sybindin	23	169	2.12119832126255e-52	SMART	visible|OK
Bnt03T005202.1	low_complexity_region	197	263	0	INTRINSIC	visible|OK
Bnt03T005202.1	Pfam:UDPGT	389	565	2.1e-21	PFAM	visible|OK
Bnt03T005203.1	low_complexity_region	177	186	0	INTRINSIC	visible|OK
Bnt03T005203.1	low_complexity_region	196	210	0	INTRINSIC	visible|OK
Bnt03T005203.1	Pfam:UDPGT	332	547	2.1e-23	PFAM	visible|OK
Bnt04T005908.1	transmembrane_domain	10	32	0	INTRINSIC	visible|OK
Bnt04T005908.1	low_complexity_region	81	91	0	INTRINSIC	visible|OK
Bnt04T005908.1	transmembrane_domain	137	159	0	INTRINSIC	visible|OK
Bnt04T005908.1	Pfam:UDPGT	263	458	2.2e-23	PFAM	visible|OK
Bnt04T006103.2	low_complexity_region	286	296	0	INTRINSIC	visible|OK
Bnt04T006103.2	Pfam:UDPGT	315	426	6.2e-11	PFAM	visible|OK
Bnt04T006104.1	Pfam:UDPGT	215	382	1.5e-10	PFAM	visible|OK
Bnt04T006105.1	low_complexity_region	3	10	0	INTRINSIC	visible|OK
Bnt04T006105.1	Pfam:UDPGT	260	425	1.5e-10	PFAM	visible|OK
Bnt04T006105.1	low_complexity_region	433	446	0	INTRINSIC	visible|OK
Bnt04T006106.1	low_complexity_region	121	138	0	INTRINSIC	visible|OK
Bnt04T006106.1	Pfam:UDPGT	243	411	1.3e-10	PFAM	visible|OK
Bnt04T006106.1	low_complexity_region	419	432	0	INTRINSIC	visible|OK
Bnt04T006107.1	low_complexity_region	164	177	0	INTRINSIC	visible|OK
Bnt04T006107.1	Pfam:UDPGT	274	440	9e-11	PFAM	visible|OK
Bnt04T006108.1	transmembrane_domain	10	32	0	INTRINSIC	visible|OK
Bnt04T006108.1	transmembrane_domain	128	150	0	INTRINSIC	visible|OK
Bnt04T006108.1	Pfam:UDPGT	258	424	2.3e-10	PFAM	visible|OK
Bnt04T006108.1	low_complexity_region	433	446	0	INTRINSIC	visible|OK
Bnt04T006292.1	low_complexity_region	71	87	0	INTRINSIC	visible|OK
Bnt04T006292.1	Pfam:UDPGT	238	440	1.3e-23	PFAM	visible|OK
Bnt04T006294.1	Pfam:UDPGT	270	363	1.4e-17	PFAM	visible|OK
Bnt04T006294.1	coiled_coil_region	381	401	0	INTRINSIC	visible|OK
Bnt04T006294.1	low_complexity_region	465	480	0	INTRINSIC	visible|OK
Bnt04T006294.1	Pfam:UDPGT	599	848	4.5e-23	PFAM	visible|OK
Bnt04T006294.1	Pfam:UDPGT	1020	1107	4.6e-16	PFAM	visible|OK
Bnt04T006294.1	low_complexity_region	1163	1172	0	INTRINSIC	visible|OK
Bnt04T006294.1	Pfam:UDPGT	1200	1360	3.2e-18	PFAM	visible|OK
Bnt04T006294.1	low_complexity_region	1376	1392	0	INTRINSIC	visible|OK
Bnt04T006294.1	Pfam:UDPGT	1570	1728	4.3e-19	PFAM	visible|OK
Bnt04T006294.1	low_complexity_region	1979	1995	0	INTRINSIC	visible|OK
Bnt04T006294.1	Pfam:UDPGT	2012	2169	3.1e-19	PFAM	visible|OK
Bnt04T006294.1	low_complexity_region	2209	2221	0	INTRINSIC	visible|OK
Bnt04T006294.1	low_complexity_region	2254	2268	0	INTRINSIC	visible|OK
Bnt04T006294.1	low_complexity_region	2274	2288	0	INTRINSIC	visible|OK
Bnt04T006294.1	Pfam:UDPGT	2477	2640	8.6e-21	PFAM	visible|OK
Bnt04T006294.1	Pfam:UDPGT	2896	3055	1.6e-14	PFAM	visible|OK
Bnt04T006294.1	low_complexity_region	3066	3082	0	INTRINSIC	visible|OK
Bnt04T006312.1	Pfam:UDPGT	263	432	1.4e-23	PFAM	visible|OK
Bnt04T006323.10	Pfam:UDPGT	207	465	6.8e-24	PFAM	visible|OK
Bnt04T006323.10	low_complexity_region	496	508	0	INTRINSIC	visible|OK
Bnt04T006323.10	low_complexity_region	692	704	0	INTRINSIC	visible|OK
Bnt04T006323.10	Pfam:UDPGT	887	1138	1.5e-23	PFAM	visible|OK
Bnt04T006323.10	Pfam:UDPGT	1212	1513	4.6e-21	PFAM	visible|OK
Bnt04T006323.10	low_complexity_region	1545	1557	0	INTRINSIC	visible|OK
Bnt04T006323.10	Pfam:UDPGT	1820	1937	1.5e-16	PFAM	visible|OK
Bnt04T006323.10	low_complexity_region	1998	2010	0	INTRINSIC	visible|OK
Bnt04T006323.10	low_complexity_region	2092	2102	0	INTRINSIC	visible|OK
Bnt04T006323.10	low_complexity_region	2109	2120	0	INTRINSIC	visible|OK
Bnt04T006323.10	Pfam:UDPGT	2183	2404	3.2e-24	PFAM	visible|OK
Bnt04T006608.1	low_complexity_region	11	33	0	INTRINSIC	visible|OK
Bnt04T006608.1	low_complexity_region	136	144	0	INTRINSIC	visible|OK
Bnt04T006608.1	Pfam:UDPGT	169	473	5e-24	PFAM	visible|OK
Bnt04T006609.1	Pfam:UDPGT	5	443	2.2e-20	PFAM	visible|OK
Bnt04T006610.1	Pfam:UDPGT	260	375	3.3e-12	PFAM	visible|OK
Bnt04T006637.1	low_complexity_region	99	113	0	INTRINSIC	visible|OK
Bnt04T006637.1	low_complexity_region	172	190	0	INTRINSIC	visible|OK
Bnt04T006637.1	Pfam:UDPGT	194	383	8.2e-17	PFAM	visible|OK
Bnt04T006637.1	low_complexity_region	494	504	0	INTRINSIC	visible|OK
Bnt04T006637.1	low_complexity_region	536	554	0	INTRINSIC	visible|OK
Bnt04T006637.1	low_complexity_region	678	689	0	INTRINSIC	visible|OK
Bnt04T006637.1	Pfam:UDPGT	694	865	1.2e-21	PFAM	visible|OK
Bnt04T006823.1	low_complexity_region	36	48	0	INTRINSIC	visible|OK
Bnt04T006823.1	Pfam:UDPGT	234	416	9.4e-17	PFAM	visible|OK
Bnt04T006823.1	low_complexity_region	422	463	0	INTRINSIC	visible|OK
Bnt05T007679.1	Pfam:UDPGT	275	455	1e-22	PFAM	visible|OK
Bnt05T007679.1	Pfam:UDPGT	626	794	1e-19	PFAM	visible|OK
Bnt05T007679.1	low_complexity_region	799	815	0	INTRINSIC	visible|OK
Bnt05T007680.2	Pfam:UDPGT	244	431	1.1e-22	PFAM	visible|OK
Bnt05T007680.2	low_complexity_region	446	461	0	INTRINSIC	visible|OK
Bnt05T007680.2	Pfam:UDPGT	599	717	1.7e-16	PFAM	visible|OK
Bnt05T007683.1	Pfam:UDPGT	93	236	3e-20	PFAM	visible|OK
Bnt05T007747.1	low_complexity_region	190	203	0	INTRINSIC	visible|OK
Bnt05T007747.1	Pfam:UDPGT	217	452	8.3e-26	PFAM	visible|OK
Bnt05T007753.1	low_complexity_region	36	50	0	INTRINSIC	visible|OK
Bnt05T007753.1	low_complexity_region	54	69	0	INTRINSIC	visible|OK
Bnt05T007753.1	Pfam:UDPGT	217	444	2.4e-23	PFAM	visible|OK
Bnt05T007754.1	Pfam:UDPGT	218	442	1.7e-22	PFAM	visible|OK
Bnt05T008871.1	Pfam:UDPGT	201	447	1.1e-21	PFAM	visible|OK
Bnt06T009281.1	low_complexity_region	43	52	0	INTRINSIC	visible|OK
Bnt06T009281.1	low_complexity_region	94	114	0	INTRINSIC	visible|OK
Bnt06T009281.1	Pfam:UDPGT	226	441	3.9e-22	PFAM	visible|OK
Bnt06T009448.1	low_complexity_region	124	137	0	INTRINSIC	visible|OK
Bnt06T009448.1	Pfam:UDPGT	244	441	6e-28	PFAM	visible|OK
Bnt06T009449.1	Pfam:UDPGT	239	439	1.1e-28	PFAM	visible|OK
Bnt06T009449.1	Pfam:Glyco_tran_28_C	276	439	1.2e-06	PFAM	visible|OK
Bnt06T009450.1	low_complexity_region	70	77	0	INTRINSIC	visible|OK
Bnt06T009450.1	Pfam:UDPGT	304	537	4.4e-30	PFAM	visible|OK
Bnt06T009450.1	Pfam:Glyco_tran_28_C	337	496	3.7e-07	PFAM	visible|OK
Bnt06T009451.1	Pfam:UDPGT	14	437	6.4e-29	PFAM	visible|OK
Bnt06T009451.1	Pfam:Glyco_tran_28_C	279	439	1.8e-06	PFAM	visible|OK
Bnt06T009452.1	Pfam:UDPGT	211	398	3.3e-27	PFAM	visible|OK
Bnt06T009452.1	Pfam:Glyco_tran_28_C	242	402	5.6e-06	PFAM	visible|OK
Bnt06T009453.1	Pfam:UDPGT	166	355	5.7e-27	PFAM	visible|OK
Bnt06T009453.1	Pfam:Glyco_tran_28_C	192	356	2.1e-05	PFAM	visible|OK
Bnt06T010117.1	Pfam:UDPGT	248	433	3.2e-23	PFAM	visible|OK
Bnt06T010117.1	low_complexity_region	434	447	0	INTRINSIC	visible|OK
Bnt06T010143.2	Pfam:UDPGT	164	510	3.3e-18	PFAM	visible|OK
Bnt06T010143.2	Pfam:UDPGT	798	989	3.4e-21	PFAM	visible|OK
Bnt06T010145.1	low_complexity_region	35	52	0	INTRINSIC	visible|OK
Bnt06T010145.1	Pfam:UDPGT	249	412	1.4e-19	PFAM	visible|OK
Bnt06T010145.1	low_complexity_region	432	443	0	INTRINSIC	visible|OK
Bnt06T010452.1	low_complexity_region	103	115	0	INTRINSIC	visible|OK
Bnt06T010452.1	low_complexity_region	159	170	0	INTRINSIC	visible|OK
Bnt06T010452.1	low_complexity_region	222	234	0	INTRINSIC	visible|OK
Bnt06T010452.1	Pfam:UDPGT	252	447	1.4e-29	PFAM	visible|OK
Bnt06T010518.1	Pfam:UDPGT	293	460	1.4e-23	PFAM	visible|OK
Bnt06T010519.1	low_complexity_region	241	252	0	INTRINSIC	visible|OK
Bnt07T010776.1	Pfam:UDPGT	241	411	1.5e-20	PFAM	visible|OK
Bnt07T010776.1	low_complexity_region	440	452	0	INTRINSIC	visible|OK
Bnt07T010992.1	Pfam:UDPGT	32	292	3.9e-24	PFAM	visible|OK
Bnt07T011055.1	Pfam:UDPGT	255	450	1.9e-17	PFAM	visible|OK
Bnt07T011152.1	transmembrane_domain	12	34	0	INTRINSIC	visible|OK
Bnt07T011152.1	Pfam:UDPGT	222	423	3.7e-23	PFAM	visible|OK
Bnt07T011152.1	low_complexity_region	430	445	0	INTRINSIC	visible|OK
Bnt07T011603.3	Pfam:NmrA	6	304	4.2e-60	PFAM	visible|OK
Bnt07T011603.3	Pfam:Epimerase	6	116	1.2e-05	PFAM	visible|OK
Bnt07T011603.3	Pfam:NAD_binding_10	10	210	1.8e-10	PFAM	visible|OK
Bnt07T011603.3	low_complexity_region	374	383	0	INTRINSIC	visible|OK
Bnt07T011603.3	low_complexity_region	471	484	0	INTRINSIC	visible|OK
Bnt07T011603.3	Pfam:UDPGT	567	741	2.5e-18	PFAM	visible|OK
Bnt08T012480.1	low_complexity_region	95	117	0	INTRINSIC	visible|OK
Bnt08T012480.1	Pfam:UDPGT	237	449	1.9e-22	PFAM	visible|OK
Bnt08T012737.1	transmembrane_domain	10	32	0	INTRINSIC	visible|OK
Bnt08T012737.1	transmembrane_domain	128	150	0	INTRINSIC	visible|OK
Bnt08T012737.1	Pfam:UDPGT	180	431	3.8e-09	PFAM	visible|OK
Bnt08T012737.1	low_complexity_region	560	573	0	INTRINSIC	visible|OK
Bnt08T012738.1	low_complexity_region	143	157	0	INTRINSIC	visible|OK
Bnt08T012738.1	Pfam:UDPGT	247	439	2.7e-14	PFAM	visible|OK
Bnt08T013393.1	low_complexity_region	264	279	0	INTRINSIC	visible|OK
Bnt08T013393.1	Pfam:UDPGT	302	413	2.9e-09	PFAM	visible|OK
Bnt09T014140.1	low_complexity_region	51	67	0	INTRINSIC	visible|OK
Bnt09T014140.1	Pfam:UDPGT	258	437	2.9e-17	PFAM	visible|OK
Bnt09T014422.1	Pfam:UDPGT	200	442	1.2e-27	PFAM	visible|OK
Bnt11T015988.1	Pfam:UDPGT	42	182	1.3e-24	PFAM	visible|OK
Bnt11T015988.1	low_complexity_region	200	212	0	INTRINSIC	visible|OK
Bnt11T015988.1	Pfam:UDPGT	392	639	9.3e-22	PFAM	visible|OK
Bnt11T015988.1	low_complexity_region	773	783	0	INTRINSIC	visible|OK
Bnt11T015988.1	Pfam:UDPGT	860	1114	2.1e-25	PFAM	visible|OK
Bnt11T016360.2	low_complexity_region	3	23	0	INTRINSIC	visible|OK
Bnt11T016360.2	Pfam:Glyco_hydro_16	27	108	5.2e-17	PFAM	visible|OK
Bnt11T016360.2	Pfam:Glyco_hydro_16	106	156	6.7e-09	PFAM	visible|OK
Bnt11T016360.2	low_complexity_region	173	214	0	INTRINSIC	visible|OK
Bnt11T016360.2	Pfam:UDPGT	399	567	8.7e-21	PFAM	visible|OK
Bnt11T016360.2	Pfam:LRRNT_2	635	672	3e-06	PFAM	visible|OK
Bnt11T016360.2	LRR_TYP	722	745	0.00550443324077618	SMART	visible|OK
Bnt11T016360.2	LRR	796	820	4.31777187799541	SMART	visible|OK
Bnt11T016360.2	Pfam:LRRNT_2	933	973	26	PFAM	visible|OK
Bnt11T016360.2	LRR	1023	1046	9.48418894584438	SMART	visible|OK
Bnt11T016360.2	low_complexity_region	1062	1088	0	INTRINSIC	visible|OK
Bnt11T016360.2	transmembrane_domain	1092	1114	0	INTRINSIC	visible|OK
Bnt11T016360.2	low_complexity_region	1144	1152	0	INTRINSIC	visible|OK
Bnt11T016360.2	S_TKc	1190	1466	5.55458895777199e-40	SMART	visible|OK
Bnt11T016573.1	Pfam:UDPGT	266	465	4.6e-15	PFAM	visible|OK
Bnt11T016573.1	Pfam:Glyco_tran_28_C	359	457	7.2e-05	PFAM	visible|OK
Bnt11T016574.1	Pfam:UDPGT	206	454	2.3e-12	PFAM	visible|OK
Bnt11T016589.1	Pfam:UDPGT	64	421	7.1e-26	PFAM	visible|OK
Bnt11T016708.1	Pfam:UDPGT	264	438	4.7e-12	PFAM	visible|OK
Bnt11T016708.1	Pfam:UDPGT	714	888	2.7e-12	PFAM	visible|OK
Bnt11T016708.1	Pfam:UDPGT	1173	1354	4.6e-09	PFAM	visible|OK
Bnt12T017409.1	Pfam:UDPGT	244	441	7.6e-23	PFAM	visible|OK
Bnt12T017500.1	low_complexity_region	123	136	0	INTRINSIC	visible|OK
Bnt12T017500.1	Pfam:UDPGT	222	409	3.9e-25	PFAM	visible|OK
Bnt12T017619.1	low_complexity_region	5	18	0	INTRINSIC	visible|OK
Bnt12T017619.1	low_complexity_region	94	105	0	INTRINSIC	visible|OK
Bnt12T017619.1	low_complexity_region	135	151	0	INTRINSIC	visible|OK
Bnt12T017619.1	Pfam:UDPGT	233	415	5.4e-21	PFAM	visible|OK
Bnt12T017621.1	Pfam:UDPGT	238	438	1.4e-25	PFAM	visible|OK
Bnt12T017622.1	low_complexity_region	31	43	0	INTRINSIC	visible|OK
Bnt12T017622.1	Pfam:UDPGT	237	440	2.1e-22	PFAM	visible|OK
Bnt12T017623.1	low_complexity_region	26	41	0	INTRINSIC	visible|OK
Bnt12T017623.1	low_complexity_region	73	87	0	INTRINSIC	visible|OK
Bnt12T017623.1	Pfam:UDPGT	188	433	3.1e-22	PFAM	visible|OK
Bnt12T017643.1	low_complexity_region	111	119	0	INTRINSIC	visible|OK
Bnt12T017643.1	Pfam:UDPGT	167	325	2.5e-15	PFAM	visible|OK
Bnt12T017644.1	Pfam:UDPGT	218	415	9.7e-16	PFAM	visible|OK
Bnt12T017660.1	low_complexity_region	35	47	0	INTRINSIC	visible|OK
Bnt12T017660.1	low_complexity_region	58	73	0	INTRINSIC	visible|OK
Bnt12T017660.1	low_complexity_region	116	129	0	INTRINSIC	visible|OK
Bnt12T017660.1	low_complexity_region	153	169	0	INTRINSIC	visible|OK
Bnt12T017660.1	Pfam:UDPGT	288	484	1.8e-19	PFAM	visible|OK
Bnt12T017660.1	low_complexity_region	618	631	0	INTRINSIC	visible|OK
Bnt12T017660.1	Pfam:UDPGT	744	988	7.2e-19	PFAM	visible|OK
Bnt12T017664.1	low_complexity_region	82	100	0	INTRINSIC	visible|OK
Bnt12T017664.1	Pfam:UDPGT	251	427	1.9e-20	PFAM	visible|OK
Bnt12T017664.1	low_complexity_region	561	588	0	INTRINSIC	visible|OK
Bnt12T017664.1	low_complexity_region	601	612	0	INTRINSIC	visible|OK
Bnt12T017664.1	Pfam:UDPGT	745	910	1.5e-23	PFAM	visible|OK
Bnt12T017664.1	low_complexity_region	922	932	0	INTRINSIC	visible|OK
Bnt12T018163.2	Pfam:UDPGT	241	384	1.5e-18	PFAM	visible|OK
Bnt12T018163.2	low_complexity_region	419	432	0	INTRINSIC	visible|OK
Bnt12T018163.2	Pfam:UDPGT	741	900	6.8e-21	PFAM	visible|OK
Bnt12T018163.2	low_complexity_region	922	935	0	INTRINSIC	visible|OK
Bnt12T018165.1	Pfam:UDPGT	274	447	2e-19	PFAM	visible|OK
Bnt12T018165.1	low_complexity_region	448	459	0	INTRINSIC	visible|OK
Bnt13T018475.1	Pfam:UDPGT	92	438	6.2e-44	PFAM	visible|OK
Bnt13T018476.1	low_complexity_region	36	44	0	INTRINSIC	visible|OK
Bnt13T018476.1	Pfam:UDPGT	87	443	8.8e-45	PFAM	visible|OK
Bnt14T019470.1	Pfam:UDPGT	35	431	9.6e-26	PFAM	visible|OK
Bnt14T019750.1	low_complexity_region	47	62	0	INTRINSIC	visible|OK
Bnt14T019750.1	low_complexity_region	110	123	0	INTRINSIC	visible|OK
Bnt14T019750.1	Pfam:UDPGT	251	443	6.6e-22	PFAM	visible|OK
Bnt14T019750.1	low_complexity_region	455	474	0	INTRINSIC	visible|OK
Bnt14T019751.1	low_complexity_region	63	74	0	INTRINSIC	visible|OK
Bnt14T019751.1	Pfam:UDPGT	114	424	1.1e-23	PFAM	visible|OK
Bnt14T019751.1	low_complexity_region	429	444	0	INTRINSIC	visible|OK
Bnt14T019751.1	low_complexity_region	447	476	0	INTRINSIC	visible|OK
Bnt14T019752.1	low_complexity_region	254	265	0	INTRINSIC	visible|OK
Bnt14T019752.1	Pfam:UDPGT	271	436	8e-18	PFAM	visible|OK
Bnt14T019752.1	low_complexity_region	458	485	0	INTRINSIC	visible|OK
Bnt14T019753.1	low_complexity_region	155	173	0	INTRINSIC	visible|OK
Bnt14T019753.1	Pfam:UDPGT	229	399	2.9e-20	PFAM	visible|OK
Bnt14T019754.1	low_complexity_region	3	46	0	INTRINSIC	visible|OK
Bnt14T019754.1	Pfam:UDPGT	188	377	2.5e-21	PFAM	visible|OK
Bnt14T019874.2	Pfam:UDPGT	16	442	1.4e-26	PFAM	visible|OK
Bnt14T019888.1	low_complexity_region	40	51	0	INTRINSIC	visible|OK
Bnt14T019888.1	low_complexity_region	52	65	0	INTRINSIC	visible|OK
Bnt14T019888.1	Pfam:UDPGT	270	464	2.5e-17	PFAM	visible|OK

## Sheet: Table S6 
Table S6. Analysis of cis-acting elements of BnUGTs.
Gene ID	start	end	cis-acting element	sequence	function
Bnt01T000525	507	513	GATA-motif	GATAGGA	part of a light responsive element
Bnt01T000525	284	289	ABRE3a	TACGTG	cis-acting element involved in the abscisic acid responsiveness
Bnt01T000525	490	496	MRE	AACCTAA	MYB binding site involved in light responsiveness
Bnt01T000525	1768	1774	MRE	AACCTAA	MYB binding site involved in light responsiveness
Bnt01T000525	1505	1511	TATC-box	TATCCCA	cis-acting element involved in gibberellin-responsiveness
Bnt01T000525	1574	1580	TATC-box	TATCCCA	cis-acting element involved in gibberellin-responsiveness
Bnt01T000525	183	188	Box 4	ATTAAT	part of a conserved DNA module involved in light responsiveness
Bnt01T000525	436	441	Box 4	ATTAAT	part of a conserved DNA module involved in light responsiveness
Bnt01T000525	1162	1167	Box 4	ATTAAT	part of a conserved DNA module involved in light responsiveness
Bnt01T000525	1439	1444	Box 4	ATTAAT	part of a conserved DNA module involved in light responsiveness
Bnt01T000525	206	211	G-Box	CACGTG	cis-acting regulatory element involved in light responsiveness
Bnt01T000525	282	290	ACE	GACACGTATG	cis-acting element involved in light responsiveness
Bnt01T000525	380	388	ACE	CTAACGTATT	cis-acting element involved in light responsiveness
Bnt01T000525	946	951	CAT-box	GCCACT	cis-acting regulatory element related to meristem expression
Bnt01T000525	1946	1951	CAT-box	GCCACT	cis-acting regulatory element related to meristem expression
Bnt01T000525	24	32	G-box	TAACACGTAG	cis-acting regulatory element involved in light responsiveness
Bnt01T000525	205	212	G-box	ACACGTGT	cis-acting regulatory element involved in light responsiveness
Bnt01T000525	206	211	G-box	CACGTG	cis-acting regulatory element involved in light responsiveness
Bnt01T000525	284	289	G-box	TACGTG	cis-acting regulatory element involved in light responsiveness
Bnt01T000525	1643	1651	O2-site	GATGATGTGG	cis-acting regulatory element involved in zein metabolism regulation
Bnt01T000525	892	896	CGTCA-motif	CGTCA	cis-acting regulatory element involved in the MeJA-responsiveness
Bnt01T000525	1606	1610	CGTCA-motif	CGTCA	cis-acting regulatory element involved in the MeJA-responsiveness
Bnt01T000525	1655	1659	CGTCA-motif	CGTCA	cis-acting regulatory element involved in the MeJA-responsiveness
Bnt01T000525	724	731	AE-box	AGAAACAA	part of a module for light response
Bnt01T000525	1228	1234	GARE-motif	TCTGTTG	gibberellin-responsive element
Bnt01T000525	1640	1646	GARE-motif	TCTGTTG	gibberellin-responsive element
Bnt01T000525	206	211	ABRE	CACGTG	cis-acting element involved in the abscisic acid responsiveness
Bnt01T000525	207	211	ABRE	ACGTG	cis-acting element involved in the abscisic acid responsiveness
Bnt01T000525	284	288	ABRE	ACGTG	cis-acting element involved in the abscisic acid responsiveness
Bnt01T000525	892	896	TGACG-motif	TGACG	cis-acting regulatory element involved in the MeJA-responsiveness
Bnt01T000525	1606	1610	TGACG-motif	TGACG	cis-acting regulatory element involved in the MeJA-responsiveness
Bnt01T000525	1655	1659	TGACG-motif	TGACG	cis-acting regulatory element involved in the MeJA-responsiveness
Bnt01T000525	1977	1983	TCCC-motif	TCTCCCT	part of a light responsive element
Bnt01T000604	103	108	Box 4	ATTAAT	part of a conserved DNA module involved in light responsiveness
Bnt01T000604	267	272	Box 4	ATTAAT	part of a conserved DNA module involved in light responsiveness
Bnt01T000604	768	773	Box 4	ATTAAT	part of a conserved DNA module involved in light responsiveness
Bnt01T000604	837	842	Box 4	ATTAAT	part of a conserved DNA module involved in light responsiveness
Bnt01T000604	1153	1158	Box 4	ATTAAT	part of a conserved DNA module involved in light responsiveness
Bnt01T000604	1564	1569	Box 4	ATTAAT	part of a conserved DNA module involved in light responsiveness
Bnt01T000604	1767	1772	Box 4	ATTAAT	part of a conserved DNA module involved in light responsiveness
Bnt01T000604	34	39	LTR	CCGAAA	cis-acting element involved in low-temperature responsiveness
Bnt01T000604	472	477	ABRE3a	TACGTG	cis-acting element involved in the abscisic acid responsiveness
Bnt01T000604	438	446	TCA-element	CCATCTTTTT	cis-acting element involved in salicylic acid responsiveness
Bnt01T000604	1568	1574	GT1-motif	GGTTAAT	light responsive element
Bnt01T000604	1569	1574	GT1-motif	GGTTAA	light responsive element
Bnt01T000604	987	992	ARE	AAACCA	cis-acting regulatory element essential for the anaerobic induction
Bnt01T000604	1877	1882	ARE	AAACCA	cis-acting regulatory element essential for the anaerobic induction
Bnt01T000604	623	630	LAMP-element	CTTTATCA	part of a light responsive element
Bnt01T000604	584	590	P-box	CCTTTTG	gibberellin-responsive element
Bnt01T000604	1866	1874	TC-rich repeats	ATTCTCTAAC	cis-acting element involved in defense and stress responsiveness
Bnt01T000604	1203	1208	TGA-element	AACGAC	auxin-responsive element
Bnt01T000604	1173	1182	GATA-motif	AAGATAAGATT	part of a light responsive element
Bnt01T000604	1306	1312	GATA-motif	GATAGGA	part of a light responsive element
Bnt01T000604	1100	1106	GCN4_motif	TGAGTCA	cis-regulatory element involved in endosperm expression
Bnt01T000604	470	477	ABRE	TACGTGTC	cis-acting element involved in the abscisic acid responsiveness
Bnt01T000604	472	476	ABRE	ACGTG	cis-acting element involved in the abscisic acid responsiveness
Bnt01T000604	1470	1478	I-box	GTATAAGGCC	part of a light responsive element
Bnt01T000604	1069	1081	AT1-motif	AATTATTTTTTATT	part of a light responsive module
Bnt01T000604	1214	1219	TCT-motif	TCTTAC	part of a light responsive element
Bnt01T000604	472	477	G-box	TACGTG	cis-acting regulatory element involved in light responsiveness
Bnt01T000604	702	707	G-box	CACGAC	cis-acting regulatory element involved in light responsiveness
Bnt01T000604	794	799	G-box	CACGAC	cis-acting regulatory element involved in light responsiveness
Bnt01T000604	1228	1233	G-box	CACGAC	cis-acting regulatory element involved in light responsiveness
Bnt01T000604	1239	1244	G-box	CACGAC	cis-acting regulatory element involved in light responsiveness
Bnt01T000604	1313	1318	G-box	CACGAC	cis-acting regulatory element involved in light responsiveness
Bnt01T000605	1714	1724	Unnamed__1	GAATTTAATTAA	60K protein binding site
Bnt01T000605	106	110	CGTCA-motif	CGTCA	cis-acting regulatory element involved in the MeJA-responsiveness
Bnt01T000605	1265	1269	CGTCA-motif	CGTCA	cis-acting regulatory element involved in the MeJA-responsiveness
Bnt01T000605	864	871	O2-site	GATGA(C/T)(A/G)TG(A/G)	cis-acting regulatory element involved in zein metabolism regulation
Bnt01T000605	482	489	RY-element	CATGCATG	cis-acting regulatory element involved in seed-specific regulation
Bnt01T000605	1596	1601	G-box	CACGTG	cis-acting regulatory element involved in light responsiveness
Bnt01T000605	1723	1731	G-box	TAACACGTAG	cis-acting regulatory element involved in light responsiveness
Bnt01T000605	1058	1064	TCCC-motif	TCTCCCT	part of a light responsive element
Bnt01T000605	106	110	TGACG-motif	TGACG	cis-acting regulatory element involved in the MeJA-responsiveness
Bnt01T000605	1265	1269	TGACG-motif	TGACG	cis-acting regulatory element involved in the MeJA-responsiveness
Bnt01T000605	837	841	ABRE	ACGTG	cis-acting element involved in the abscisic acid responsiveness
Bnt01T000605	1596	1601	ABRE	CACGTG	cis-acting element involved in the abscisic acid responsiveness
Bnt01T000605	1597	1601	ABRE	ACGTG	cis-acting element involved in the abscisic acid responsiveness
Bnt01T000605	966	975	I-box	atGATAAGGTC	part of a light responsive element
Bnt01T000605	1106	1114	TC-rich repeats	GTTTTCTTAC	cis-acting element involved in defense and stress responsiveness
Bnt01T000605	226	232	GT1-motif	GGTTAAT	light responsive element
Bnt01T000605	227	232	GT1-motif	GGTTAA	light responsive element
Bnt01T000605	1138	1144	GT1-motif	GGTTAAT	light responsive element
Bnt01T000605	135	140	CCAAT-box	CAACGG	MYBHv1 binding site
Bnt01T000605	837	842	G-Box	CACGTT	cis-acting regulatory element involved in light responsiveness
Bnt01T000605	1596	1601	G-Box	CACGTG	cis-acting regulatory element involved in light responsiveness
Bnt01T000605	120	125	Box 4	ATTAAT	part of a conserved DNA module involved in light responsiveness
Bnt01T000605	175	180	Box 4	ATTAAT	part of a conserved DNA module involved in light responsiveness
Bnt01T000605	253	258	Box 4	ATTAAT	part of a conserved DNA module involved in light responsiveness
Bnt01T000605	350	355	Box 4	ATTAAT	part of a conserved DNA module involved in light responsiveness
Bnt01T000605	533	538	Box 4	ATTAAT	part of a conserved DNA module involved in light responsiveness
Bnt01T000605	630	635	Box 4	ATTAAT	part of a conserved DNA module involved in light responsiveness
Bnt01T000605	914	919	Box 4	ATTAAT	part of a conserved DNA module involved in light responsiveness
Bnt01T000605	1094	1099	Box 4	ATTAAT	part of a conserved DNA module involved in light responsiveness
Bnt01T000605	1149	1154	Box 4	ATTAAT	part of a conserved DNA module involved in light responsiveness
Bnt01T000605	1721	1726	Box 4	ATTAAT	part of a conserved DNA module involved in light responsiveness
Bnt01T000605	1763	1768	LTR	CCGAAA	cis-acting element involved in low-temperature responsiveness
Bnt01T000605	1197	1202	A-box	CCGTCC	cis-acting regulatory element
Bnt01T000605	1277	1282	A-box	CCGTCC	cis-acting regulatory element
Bnt01T000833	693	698	Sp1	GGGCGG	light responsive element
Bnt01T000833	727	732	Sp1	GGGCGG	light responsive element
Bnt01T000833	751	756	Sp1	GGGCGG	light responsive element
Bnt01T000833	1459	1464	TCT-motif	TCTTAC	part of a light responsive element
Bnt01T000833	338	343	G-box	CACGTG	cis-acting regulatory element involved in light responsiveness
Bnt01T000833	488	493	G-box	CACGAC	cis-acting regulatory element involved in light responsiveness
Bnt01T000833	1192	1197	G-box	CACGTG	cis-acting regulatory element involved in light responsiveness
Bnt01T000833	433	437	CGTCA-motif	CGTCA	cis-acting regulatory element involved in the MeJA-responsiveness
Bnt01T000833	561	565	CGTCA-motif	CGTCA	cis-acting regulatory element involved in the MeJA-responsiveness
Bnt01T000833	1455	1459	CGTCA-motif	CGTCA	cis-acting regulatory element involved in the MeJA-responsiveness
Bnt01T000833	1906	1910	CGTCA-motif	CGTCA	cis-acting regulatory element involved in the MeJA-responsiveness
Bnt01T000833	1455	1462	TGA-box	TGACGTAA	part of an auxin-responsive element
Bnt01T000833	338	343	ABRE	CACGTG	cis-acting element involved in the abscisic acid responsiveness
Bnt01T000833	339	343	ABRE	ACGTG	cis-acting element involved in the abscisic acid responsiveness
Bnt01T000833	1192	1197	ABRE	CACGTG	cis-acting element involved in the abscisic acid responsiveness
Bnt01T000833	1193	1197	ABRE	ACGTG	cis-acting element involved in the abscisic acid responsiveness
Bnt01T000833	1676	1680	ABRE	ACGTG	cis-acting element involved in the abscisic acid responsiveness
Bnt01T000833	175	184.5	MBSI	aaaAaaC(G/C)GTTA	MYB binding site involved in flavonoid biosynthetic genes regulation
Bnt01T000833	433	437	TGACG-motif	TGACG	cis-acting regulatory element involved in the MeJA-responsiveness
Bnt01T000833	561	565	TGACG-motif	TGACG	cis-acting regulatory element involved in the MeJA-responsiveness
Bnt01T000833	1455	1459	TGACG-motif	TGACG	cis-acting regulatory element involved in the MeJA-responsiveness
Bnt01T000833	1906	1910	TGACG-motif	TGACG	cis-acting regulatory element involved in the MeJA-responsiveness
Bnt01T000833	903	911	ATCT-motif	AATCTAATCC	part of a conserved DNA module involved in light responsiveness
Bnt01T000833	286	291	LTR	CCGAAA	cis-acting element involved in low-temperature responsiveness
Bnt01T000833	1244	1249	LTR	CCGAAA	cis-acting element involved in low-temperature responsiveness
Bnt01T000833	1619	1624	LTR	CCGAAA	cis-acting element involved in low-temperature responsiveness
Bnt01T000833	338	343	G-Box	CACGTG	cis-acting regulatory element involved in light responsiveness
Bnt01T000833	1192	1197	G-Box	CACGTG	cis-acting regulatory element involved in light responsiveness
Bnt01T000833	1676	1681	G-Box	CACGTT	cis-acting regulatory element involved in light responsiveness
Bnt01T000833	884	889	ARE	AAACCA	cis-acting regulatory element essential for the anaerobic induction
Bnt01T000833	250	256	GT1-motif	GGTTAAT	light responsive element
Bnt01T000833	251	256	GT1-motif	GGTTAA	light responsive element
Bnt01T000833	1281	1287	GT1-motif	GGTTAAT	light responsive element
Bnt01T000833	1879	1884	GT1-motif	GGTTAA	light responsive element
Bnt01T000833	1887	1892	GT1-motif	GGTTAA	light responsive element
Bnt01T000833	232	240	TCA-element	CCATCTTTTT	cis-acting element involved in salicylic acid responsiveness
Bnt01T001090	1394	1401	AE-box	AGAAACAA	part of a module for light response
Bnt01T001090	1009	1013	ABRE	ACGTG	cis-acting element involved in the abscisic acid responsiveness
Bnt01T001090	1224	1228	ABRE	ACGTG	cis-acting element involved in the abscisic acid responsiveness
Bnt01T001090	1332	1336	TGACG-motif	TGACG	cis-acting regulatory element involved in the MeJA-responsiveness
Bnt01T001090	1657	1661	TGACG-motif	TGACG	cis-acting regulatory element involved in the MeJA-responsiveness
Bnt01T001090	1734	1739	TCT-motif	TCTTAC	part of a light responsive element
Bnt01T001090	1008	1013	G-box	TACGTG	cis-acting regulatory element involved in light responsiveness
Bnt01T001090	1224	1229	G-box	CACGTC	cis-acting regulatory element involved in light responsiveness
Bnt01T001090	1332	1336	CGTCA-motif	CGTCA	cis-acting regulatory element involved in the MeJA-responsiveness
Bnt01T001090	1657	1661	CGTCA-motif	CGTCA	cis-acting regulatory element involved in the MeJA-responsiveness
Bnt01T001090	1911	1917	MRE	AACCTAA	MYB binding site involved in light responsiveness
Bnt01T001090	777	783	TATC-box	TATCCCA	cis-acting element involved in gibberellin-responsiveness
Bnt01T001090	1459	1464	LTR	CCGAAA	cis-acting element involved in low-temperature responsiveness
Bnt01T001090	709	714	Box 4	ATTAAT	part of a conserved DNA module involved in light responsiveness
Bnt01T001090	847	852	Box 4	ATTAAT	part of a conserved DNA module involved in light responsiveness
Bnt01T001090	994	999	Box 4	ATTAAT	part of a conserved DNA module involved in light responsiveness
Bnt01T001090	303	308	ARE	AAACCA	cis-acting regulatory element essential for the anaerobic induction
Bnt01T001090	1865	1870	ARE	AAACCA	cis-acting regulatory element essential for the anaerobic induction
Bnt01T001090	1815	1820	CCAAT-box	CAACGG	MYBHv1 binding site
Bnt01T001090	1620	1626	GT1-motif	GGTTAAT	light responsive element
Bnt01T001090	1621	1626	GT1-motif	GGTTAA	light responsive element
Bnt01T001090	1381	1389	GATA-motif	AAGGATAAGG	part of a light responsive element
Bnt01T001090	1154	1159	TGA-element	AACGAC	auxin-responsive element
Bnt01T001090	406	411	MBS	CAACTG	MYB binding site involved in drought-inducibility
Bnt01T001090	1898	1903	MBS	CAACTG	MYB binding site involved in drought-inducibility
Bnt01T001091	791	799	O2-site	GATGATGTGG	cis-acting regulatory element involved in zein metabolism regulation
Bnt01T001091	633	640	RY-element	CATGCATG	cis-acting regulatory element involved in seed-specific regulation
Bnt01T001091	1463	1468	G-box	CACGTC	cis-acting regulatory element involved in light responsiveness
Bnt01T001091	628	632	CGTCA-motif	CGTCA	cis-acting regulatory element involved in the MeJA-responsiveness
Bnt01T001091	469	474	TCT-motif	TCTTAC	part of a light responsive element
Bnt01T001091	1321	1326	TCT-motif	TCTTAC	part of a light responsive element
Bnt01T001091	1634	1639	TCT-motif	TCTTAC	part of a light responsive element
Bnt01T001091	1715	1720	TCT-motif	TCTTAC	part of a light responsive element
Bnt01T001091	1840	1845	TCT-motif	TCTTAC	part of a light responsive element
Bnt01T001091	628	632	TGACG-motif	TGACG	cis-acting regulatory element involved in the MeJA-responsiveness
Bnt01T001091	792	800	I-box	GGATAAGGTG	part of a light responsive element
Bnt01T001091	588	595	AE-box	AGAAACAA	part of a module for light response
Bnt01T001091	1008	1017	GTGGC-motif	GATTCTGTGGC	part of a light responsive element
Bnt01T001091	331	335	ABRE	ACGTG	cis-acting element involved in the abscisic acid responsiveness
Bnt01T001091	1464	1468	ABRE	ACGTG	cis-acting element involved in the abscisic acid responsiveness
Bnt01T001091	1289	1298	GATA-motif	AAGATAAGATT	part of a light responsive element
Bnt01T001091	440	448	TC-rich repeats	GTTTTCTTAC	cis-acting element involved in defense and stress responsiveness
Bnt01T001091	1097	1103	P-box	CCTTTTG	gibberellin-responsive element
Bnt01T001091	1401	1406	CAT-box	GCCACT	cis-acting regulatory element related to meristem expression
Bnt01T001091	788	793	ARE	AAACCA	cis-acting regulatory element essential for the anaerobic induction
Bnt01T001091	1328	1334	TATC-box	TATCCCA	cis-acting element involved in gibberellin-responsiveness
Bnt01T001091	330	335	G-Box	CACGTT	cis-acting regulatory element involved in light responsiveness
Bnt01T001091	392	397	Box 4	ATTAAT	part of a conserved DNA module involved in light responsiveness
Bnt01T001092	67	71	CGTCA-motif	CGTCA	cis-acting regulatory element involved in the MeJA-responsiveness
Bnt01T001092	938	942	CGTCA-motif	CGTCA	cis-acting regulatory element involved in the MeJA-responsiveness
Bnt01T001092	947	951	CGTCA-motif	CGTCA	cis-acting regulatory element involved in the MeJA-responsiveness
Bnt01T001092	1520	1524	CGTCA-motif	CGTCA	cis-acting regulatory element involved in the MeJA-responsiveness
Bnt01T001092	1005	1012	O2-site	GATGA(C/T)(A/G)TG(A/G)	cis-acting regulatory element involved in zein metabolism regulation
Bnt01T001092	534	543	AT-rich element	ATAGAAATCAA	binding site of AT-rich DNA binding protein (ATBP-1)
Bnt01T001092	570	577	G-box	ACACGTGT	cis-acting regulatory element involved in light responsiveness
Bnt01T001092	571	576	G-box	CACGTG	cis-acting regulatory element involved in light responsiveness
Bnt01T001092	1032	1037	G-box	CACGTG	cis-acting regulatory element involved in light responsiveness
Bnt01T001092	1521	1526	G-box	CACGTC	cis-acting regulatory element involved in light responsiveness
Bnt01T001092	793	803	Box III	ATCATTTTCACT	protein binding site
Bnt01T001092	312	317	TCT-motif	TCTTAC	part of a light responsive element
Bnt01T001092	922	927	TCT-motif	TCTTAC	part of a light responsive element
Bnt01T001092	139	145	TCCC-motif	TCTCCCT	part of a light responsive element
Bnt01T001092	67	71	TGACG-motif	TGACG	cis-acting regulatory element involved in the MeJA-responsiveness
Bnt01T001092	938	942	TGACG-motif	TGACG	cis-acting regulatory element involved in the MeJA-responsiveness
Bnt01T001092	947	951	TGACG-motif	TGACG	cis-acting regulatory element involved in the MeJA-responsiveness
Bnt01T001092	1520	1524	TGACG-motif	TGACG	cis-acting regulatory element involved in the MeJA-responsiveness
Bnt01T001092	571	576	ABRE	CACGTG	cis-acting element involved in the abscisic acid responsiveness
Bnt01T001092	572	576	ABRE	ACGTG	cis-acting element involved in the abscisic acid responsiveness
Bnt01T001092	1032	1037	ABRE	CACGTG	cis-acting element involved in the abscisic acid responsiveness
Bnt01T001092	1033	1037	ABRE	ACGTG	cis-acting element involved in the abscisic acid responsiveness
Bnt01T001092	1198	1206	ABRE	GACACGTGGC	cis-acting element involved in the abscisic acid responsiveness
Bnt01T001092	1522	1526	ABRE	ACGTG	cis-acting element involved in the abscisic acid responsiveness
Bnt01T001092	77	84	AE-box	AGAAACAA	part of a module for light response
Bnt01T001092	764	771	AE-box	AGAAACAA	part of a module for light response
Bnt01T001092	1150	1158	DRE	TACCGACAT	cis-acting element involved in dehydration, low-temp, salt stresses
Bnt01T001092	1917	1920	CAAT-box	CAAT	cis-acting regulatory element involved in circadian control
Bnt01T001092	1618	1622	STRE	AGGGG	cis-acting regulatory element related to meristem expression
Bnt01T001092	1964	1968	STRE	AGGGG	cis-acting regulatory element related to meristem expression
Bnt01T001092	171	176	CAT-box	GCCACT	cis-acting regulatory element essential for the anaerobic induction
Bnt01T001092	1198	1203	CAT-box	GCCACT	cis-acting regulatory element involved in light responsiveness
Bnt01T001092	16	21	ARE	AAACCA	cis-acting regulatory element involved in light responsiveness
Bnt01T001092	571	576	G-Box	CACGTG	part of a conserved DNA module involved in light responsiveness
Bnt01T001092	1032	1037	G-Box	CACGTG	part of a conserved DNA module involved in light responsiveness
Bnt01T001092	1226	1231	Box 4	ATTAAT	part of a conserved DNA module involved in light responsiveness
Bnt01T001092	1437	1442	Box 4	ATTAAT	part of a conserved DNA module involved in light responsiveness
Bnt01T001092	1441	1446	Box 4	ATTAAT	binding site involved in light responsiveness
Bnt01T001092	1736	1741	Box 4	ATTAAT	light responsive element
Bnt01T001092	293	299	MRE	AACCTAA	cis-acting element involved in salicylic acid responsiveness
Bnt01T001679	1669	1677	TCA-element	TCAGAAGAGG	part of a conserved DNA module involved in light responsiveness
Bnt01T001679	1132	1136	STRE	AGGGG	part of a conserved DNA module involved in light responsiveness
Bnt01T001679	78	83	Box 4	ATTAAT	part of a conserved DNA module involved in light responsiveness
Bnt01T001679	425	430	Box 4	ATTAAT	part of a conserved DNA module involved in light responsiveness
Bnt01T001679	941	946	Box 4	ATTAAT	part of a conserved DNA module involved in light responsiveness
Bnt01T001679	1577	1582	Box 4	ATTAAT	part of a conserved DNA module involved in light responsiveness
Bnt01T001679	1588	1593	Box 4	ATTAAT	part of a conserved DNA module involved in light responsiveness
Bnt01T001679	1620	1625	Box 4	ATTAAT	cis-acting element involved in light responsiveness
Bnt01T001679	1606	1614	ACE		cis-acting element involved in defense and stress responsiveness
Bnt01T001679	313	320	ERE	ATTTTAAA	binding site involved in drought-inducibility
Bnt01T001679	1803	1807	CAAT-box	CAAAT	part of a light responsive element
Bnt01T001679	803	808	MYB-like sequence	TAACCA	part of a conserved DNA module involved in light responsiveness
Bnt01T001679	727	735	ATCT-motif	AATCTAATCC	part of a light responsive element
Bnt01T001679	1127	1134	CARE	CAACTCCC	cis-acting element involved in the abscisic acid responsiveness
Bnt01T001679	1137	1146	Unnamed__6	TATAAATATCT	cis-acting regulatory element involved in light responsiveness
Bnt01T001679	1449	1452		motif_sequence	part of a light responsive element
Bnt01T001679	1983	1986		motif_sequence	protein binding site
Bnt01T001679	756	761	Myb-binding site	CAACAG	crispum part of a conserved DNA module involved in light responsiveness
Bnt01T001680	973	982	F-box	CTATTCTCATT	crispum part of a conserved DNA module involved in light responsiveness
Bnt01T001680	1153	1158	Box 4	ATTAAT	crispum part of a conserved DNA module involved in light responsiveness
Bnt01T001680	1250	1255	Box 4	ATTAAT	crispum part of a conserved DNA module involved in light responsiveness
Bnt01T001680	1318	1323	Box 4	ATTAAT	light responsive element
Bnt01T001680	1891	1896	Box 4	ATTAAT	light responsive element
Bnt01T001680	1232	1238	GT1-motif	GGTTAAT	light responsive element
Bnt01T001680	1958	1963	GT1-motif	GGTTAA	cis-acting regulatory element essential for the anaerobic induction
Bnt01T001680	138	142	STRE	AGGGG	cis-acting regulatory element essential for the anaerobic induction
Bnt01T001680	361	366	ARE	AAACCA	cis-acting regulatory element related to meristem expression
Bnt01T001680	530	535	AT~TATA-box	TATATA	binding site involved in drought-inducibility
Bnt01T001680	1992	1997	WRE3	CCACCT	binding site involved in drought-inducibility
Bnt01T001680	591	596	MBS	CAACTG	cis-acting element involved in defense and stress responsiveness
Bnt01T001680	782	787	MBS	CAACTG	part of a light responsive element
Bnt01T001680	1870	1873	CAAT-box	CAAT	auxin-responsive element
Bnt01T001680	1964	1967	CAAT-box	CAAT	auxin-responsive element
Bnt01T001680	560	565	TGA-element	AACGAC	auxin-responsive element
Bnt01T001680	661	666	TGA-element	AACGAC	auxin-responsive element
Bnt01T001680	682	687	TGA-element	AACGAC	auxin-responsive element
Bnt01T001680	1384	1389	TGA-element	AACGAC	auxin-responsive element
Bnt01T001680	1404	1409	TGA-element	AACGAC	auxin-responsive element
Bnt01T001680	1421	1426	TGA-element	AACGAC	auxin-responsive element
Bnt01T001680	1441	1446	TGA-element	AACGAC	auxin-responsive element
Bnt01T001680	1365	1368	TATA-box	TATA	part of a light responsive element
Bnt01T001680	868	876	TCA	TCATCTTCAT	cis-acting regulatory element involved in the MeJA-responsiveness
Bnt01T001680	1035	1043	TCA	TCATCTTCAT	binding site involved in flavonoid biosynthetic genes regulation
Bnt01T001680	1301	1309	WUN-motif	TTATTACAT	light responsive element
Bnt01T001680	698	703	Myb-binding site	CAACAG	light responsive element
Bnt01T001680	206	211	Sp1	GGGCGG	cis-acting regulatory element involved in the MeJA-responsiveness
Bnt01T001680	1769	1774	Sp1	GGGCGG	cis-acting regulatory element involved in zein metabolism regulation
Bnt01T001680	926	930	CGTCA-motif	CGTCA	cis-acting regulatory element involved in zein metabolism regulation
Bnt02T002278	81	88	ERE	ATTTCATA	cis-acting element involved in defense and stress responsiveness
Bnt02T002278	1166	1173	ERE	ATTTTAAA	cis-acting element involved in defense and stress responsiveness
Bnt02T002278	478	486	TC-rich repeats	repeats	part of a light
Bnt02T002278	1155	1160	TGA-element	AACGAC	auxin-responsive element
Bnt02T002278	150	158	LAMP-element	CCTTATCCA	part of a light responsive element
Bnt02T002278	139	145	P-box	CCTTTTG	gibberellin-responsive element
Bnt02T002278	441	447	P-box	CCTTTTG	gibberellin-responsive element
Bnt02T002278	758	765	GA-motif	ATAGATAA	part of a light responsive element
Bnt02T002278	248	256	TCA-element	CCATCTTTTT	cis-acting element involved in salicylic acid responsiveness
Bnt02T002278	1076	1082	GT1-motif	GGTTAAT	light responsive element
Bnt02T002278	1077	1082	GT1-motif	GGTTAA	light responsive element
Bnt02T002278	1437	1442	GT1-motif	GGTTAA	light responsive element
Bnt02T002278	328	333	ARE	AAACCA	cis-acting regulatory element essential for the anaerobic induction
Bnt02T002278	384	389	ARE	AAACCA	cis-acting regulatory element essential for the anaerobic induction
Bnt02T002278	433	438	ARE	AAACCA	cis-acting regulatory element essential for the anaerobic induction
Bnt02T002278	1253	1258	CAT-box	GCCACT	cis-acting regulatory element related to meristem expression
Bnt02T002278	884	889	G-Box	CACGTG	cis-acting regulatory element involved in light responsiveness
Bnt02T002278	459	464	Box 4	ATTAAT	part of a conserved DNA module involved in light responsiveness
Bnt02T002278	1490	1495	Box 4	ATTAAT	part of a conserved DNA module involved in light responsiveness
Bnt02T002278	415	425	SARE	TTCGACCATCTT	cis-acting element involved in salicylic acid responsiveness
Bnt02T002278	1779	1783	CGTCA-motif	CGTCA	cis-acting regulatory element involved in the MeJA-responsiveness
Bnt02T002278	1817	1821	CGTCA-motif	CGTCA	cis-acting regulatory element involved in the MeJA-responsiveness
Bnt02T002278	1776	1784	O2-site	GTTGACGTGA	cis-acting regulatory element involved in zein metabolism regulation
Bnt02T002278	883	890	G-box	ACACGTGT	cis-acting regulatory element involved in light responsiveness
Bnt02T002278	884	889	G-box	CACGTG	cis-acting regulatory element involved in light responsiveness
Bnt02T002278	1777	1782	G-box	CACGTC	cis-acting regulatory element involved in light responsiveness
Bnt02T002278	335	340	TCT-motif	TCTTAC	part of a light responsive element
Bnt02T002278	879	884	TCT-motif	TCTTAC	part of a light responsive element
Bnt02T002278	900	905	TCT-motif	TCTTAC	part of a light responsive element
Bnt02T002278	1779	1783	TGACG-motif	TGACG	cis-acting regulatory element involved in the MeJA-responsiveness
Bnt02T002278	1817	1821	TGACG-motif	TGACG	cis-acting regulatory element involved in the MeJA-responsiveness
Bnt02T002278	1078	1087.5	MBSI	aaaAaaC(G/C)GTTA	MYB binding site involved in flavonoid biosynthetic genes regulation
Bnt02T002278	91	98	chs-CMA1a	TTACTTAA	part of a light responsive element
Bnt02T002278	68	74	GCN4_motif	TGAGTCA	cis-regulatory element involved in endosperm expression
Bnt02T002278	1361	1366	GC-motif	CCCCCG	enhancer-like element involved in anoxic specific inducibility
Bnt02T002278	884	889	ABRE	CACGTG	cis-acting element involved in the abscisic acid responsiveness
Bnt02T002278	885	889	ABRE	ACGTG	cis-acting element involved in the abscisic acid responsiveness
Bnt02T002278	1777	1781	ABRE	ACGTG	cis-acting element involved in the abscisic acid responsiveness
Bnt02T002278	1937	1944	AE-box	AGAAACAA	part of a module for light response
Bnt02T002307	820	827	AE-box	AGAAACAA	part of a module for light response
Bnt02T002307	323	329	ABRE	TACGGTC	cis-acting element involved in the abscisic acid responsiveness
Bnt02T002307	1184	1191	chs-CMA1a	TTACTTAA	part of a light responsive element
Bnt02T002307	442	446	TGACG-motif	TGACG	cis-acting regulatory element involved in the MeJA-responsiveness
Bnt02T002307	1417	1430	HMG-TATA-region	CTATAAATACATTTC	cis-acting regulatory element
Bnt02T002307	1728	1740	AT1-motif	AATTATTTTTTATT	part of a light responsive module
Bnt02T002307	442	446	CGTCA-motif	CGTCA	cis-acting regulatory element involved in the MeJA-responsiveness
Bnt02T002307	757	762	Box 4	ATTAAT	part of a conserved DNA module involved in light responsiveness
Bnt02T002307	1343	1348	Box 4	ATTAAT	part of a conserved DNA module involved in light responsiveness
Bnt02T002307	1665	1670	Box 4	ATTAAT	part of a conserved DNA module involved in light responsiveness
Bnt02T002307	1033	1041	ACE	CTAACGTATT	cis-acting element involved in light responsiveness
Bnt02T002307	1160	1168	ACE	GACACGTATG	cis-acting element involved in light responsiveness
Bnt02T002307	1080	1085	CCAAT-box	CAACGG	MYBHv1 binding site
Bnt02T002307	1964	1970	GT1-motif	GGTTAAT	light responsive element
Bnt02T002307	1965	1970	GT1-motif	GGTTAA	light responsive element
Bnt02T002307	542	550	TCA-element	CCATCTTTTT	cis-acting element involved in salicylic acid responsiveness
Bnt02T002307	80	86	AuxRR-core	GGTCCAT	cis-acting regulatory element involved in auxin responsiveness
Bnt02T002307	66	71	TGA-element	AACGAC	auxin-responsive element
Bnt02T002307	282	287	MBS	CAACTG	MYB binding site involved in drought-inducibility
Bnt02T002307	683	688	MBS	CAACTG	MYB binding site involved in drought-inducibility
Bnt02T002803	839	848	GATA-motif	AAGATAAGATT	part of a light responsive element
Bnt02T002803	801	806	TGA-element	AACGAC	auxin-responsive element
Bnt02T002803	521	529	ATC-motif	AGCTATCCA	part of a conserved DNA module involved in light responsiveness
Bnt02T002803	1792	1798	AuxRR-core	GGTCCAT	cis-acting regulatory element involved in auxin responsiveness
Bnt02T002803	581	589	ATCT-motif	AATCTAATCC	part of a conserved DNA module involved in light responsiveness
Bnt02T002803	56	64	TCA-element	CCATCTTTTT	cis-acting element involved in salicylic acid responsiveness
Bnt02T002803	123	128	ARE	AAACCA	cis-acting regulatory element essential for the anaerobic induction
Bnt02T002803	440	445	ARE	AAACCA	cis-acting regulatory element essential for the anaerobic induction
Bnt02T002803	1485	1490	ARE	AAACCA	cis-acting regulatory element essential for the anaerobic induction
Bnt02T002803	1618	1623	ARE	AAACCA	cis-acting regulatory element essential for the anaerobic induction
Bnt02T002803	1479	1484	CAT-box	GCCACT	cis-acting regulatory element related to meristem expression
Bnt02T002803	139	147	ACE	GCGACGTACC	cis-acting element involved in light responsiveness
Bnt02T002803	158	163	G-Box	CACGTT	cis-acting regulatory element involved in light responsiveness
Bnt02T002803	620	625	G-Box	CACGTT	cis-acting regulatory element involved in light responsiveness
Bnt02T002803	749	754	G-Box	CACGTT	cis-acting regulatory element involved in light responsiveness
Bnt02T002803	671	675	CGTCA-motif	CGTCA	cis-acting regulatory element involved in the MeJA-responsiveness
Bnt02T002803	1449	1453	CGTCA-motif	CGTCA	cis-acting regulatory element involved in the MeJA-responsiveness
Bnt02T002803	672	677	G-box	CACGTC	cis-acting regulatory element involved in light responsiveness
Bnt02T002803	1827	1832	G-box	TACGTG	cis-acting regulatory element involved in light responsiveness
Bnt02T002803	166	171	TCT-motif	TCTTAC	part of a light responsive element
Bnt02T002803	195	200	TCT-motif	TCTTAC	part of a light responsive element
Bnt02T002803	323	328	TCT-motif	TCTTAC	part of a light responsive element
Bnt02T002803	1670	1675	TCT-motif	TCTTAC	part of a light responsive element
Bnt02T002803	676	684	Gap-box	CAAATGAA(A/G)A	part of a light responsive element
Bnt02T002803	671	675	TGACG-motif	TGACG	cis-acting regulatory element involved in the MeJA-responsiveness
Bnt02T002803	1449	1453	TGACG-motif	TGACG	cis-acting regulatory element involved in the MeJA-responsiveness
Bnt02T002803	1558	1564	GCN4_motif	TGAGTCA	cis-regulatory element involved in endosperm expression
Bnt02T002803	159	163	ABRE	ACGTG	cis-acting element involved in the abscisic acid responsiveness
Bnt02T002803	621	625	ABRE	ACGTG	cis-acting element involved in the abscisic acid responsiveness
Bnt02T002803	673	677	ABRE	ACGTG	cis-acting element involved in the abscisic acid responsiveness
Bnt02T002803	750	754	ABRE	ACGTG	cis-acting element involved in the abscisic acid responsiveness
Bnt02T002803	1827	1831	ABRE	ACGTG	cis-acting element involved in the abscisic acid responsiveness
Bnt02T003078	746	754	GATA-motif	AAGGATAAGG	part of a light responsive element
Bnt02T003078	195	200	TGA-element	AACGAC	auxin-responsive element
Bnt02T003078	1940	1945	MBS	CAACTG	MYB binding site involved in drought-inducibility
Bnt02T003078	1224	1229	CCAAT-box	CAACGG	MYBHv1 binding site
Bnt02T003078	1362	1370	Box II	TGGTAATAA	part of a light responsive element
Bnt02T003078	164	169	ARE	AAACCA	cis-acting regulatory element essential for the anaerobic induction
Bnt02T003078	214	219	CAT-box	GCCACT	cis-acting regulatory element related to meristem expression
Bnt02T003078	228	233	CAT-box	GCCACT	cis-acting regulatory element related to meristem expression
Bnt02T003078	1903	1908	GT1-motif	GGTTAA	light responsive element
Bnt02T003078	532	537	G-box	CACGTC	cis-acting regulatory element involved in light responsiveness
Bnt02T003078	432	436	CGTCA-motif	CGTCA	cis-acting regulatory element involved in the MeJA-responsiveness
Bnt02T003078	507	511	CGTCA-motif	CGTCA	cis-acting regulatory element involved in the MeJA-responsiveness
Bnt02T003078	649	653	CGTCA-motif	CGTCA	cis-acting regulatory element involved in the MeJA-responsiveness
Bnt02T003078	495	500	Sp1	GGGCGG	light responsive element
Bnt02T003078	599	604	Sp1	GGGCGG	light responsive element
Bnt02T003078	432	436	TGACG-motif	TGACG	cis-acting regulatory element involved in the MeJA-responsiveness
Bnt02T003078	507	511	TGACG-motif	TGACG	cis-acting regulatory element involved in the MeJA-responsiveness
Bnt02T003078	649	653	TGACG-motif	TGACG	cis-acting regulatory element involved in the MeJA-responsiveness
Bnt02T003078	533	537	ABRE	ACGTG	cis-acting element involved in the abscisic acid responsiveness
Bnt02T003078	613	621	ABRE	GCCGCGTGGC	cis-acting element involved in the abscisic acid responsiveness
Bnt02T003078	465	470	GC-motif	CCCCCG	enhancer-like element involved in anoxic specific inducibility
Bnt02T003129	427	435	ABRE	GCAACGTGTC	cis-acting element involved in the abscisic acid responsiveness
Bnt02T003129	430	434	ABRE	ACGTG	cis-acting element involved in the abscisic acid responsiveness
Bnt02T003129	524	528	ABRE	ACGTG	cis-acting element involved in the abscisic acid responsiveness
Bnt02T003129	1863	1869	GCN4_motif	TGAGTCA	cis-regulatory element involved in endosperm expression
Bnt02T003129	1809	1813	TGACG-motif	TGACG	cis-acting regulatory element involved in the MeJA-responsiveness
Bnt02T003129	1848	1853	TCT-motif	TCTTAC	part of a light responsive element
Bnt02T003129	1873	1878	TCT-motif	TCTTAC	part of a light responsive element
Bnt02T003129	1809	1813	CGTCA-motif	CGTCA	cis-acting regulatory element involved in the MeJA-responsiveness
Bnt02T003129	524	529	G-box	TACGTG	cis-acting regulatory element involved in light responsiveness
Bnt02T003129	670	675	G-box	CACGAC	cis-acting regulatory element involved in light responsiveness
Bnt02T003129	1510	1515	Box 4	ATTAAT	part of a conserved DNA module involved in light responsiveness
Bnt02T003129	429	434	G-Box	CACGTT	cis-acting regulatory element involved in light responsiveness
Bnt02T003129	1642	1650	ACE	CTAACGTATT	cis-acting element involved in light responsiveness
Bnt02T003129	300	305	LTR	CCGAAA	cis-acting element involved in low-temperature responsiveness
Bnt02T003129	1626	1631	GT1-motif	GGTTAA	light responsive element
Bnt02T003129	211	216	ARE	AAACCA	cis-acting regulatory element essential for the anaerobic induction
Bnt02T003129	447	452	ARE	AAACCA	cis-acting regulatory element essential for the anaerobic induction
Bnt02T003129	761	766	ARE	AAACCA	cis-acting regulatory element essential for the anaerobic induction
Bnt02T003129	1680	1685	ARE	AAACCA	cis-acting regulatory element essential for the anaerobic induction
Bnt02T003129	757	762	CCAAT-box	CAACGG	MYBHv1 binding site
Bnt02T003129	175	183	ATC-motif	AGCTATCCA	part of a conserved DNA module involved in light responsiveness
Bnt02T003129	568	574	P-box	CCTTTTG	gibberellin-responsive element
Bnt02T003131	1232	1238	P-box	CCTTTTG	gibberellin-responsive element
Bnt02T003131	634	639	TGA-element	AACGAC	auxin-responsive element
Bnt02T003131	266	274	TC-rich repeats	ATTCTCTAAC	cis-acting element involved in defense and stress responsiveness
Bnt02T003131	176	181	ARE	AAACCA	cis-acting regulatory element essential for the anaerobic induction
Bnt02T003131	1362	1367	ARE	AAACCA	cis-acting regulatory element essential for the anaerobic induction
Bnt02T003131	1795	1800	ARE	AAACCA	cis-acting regulatory element essential for the anaerobic induction
Bnt02T003131	44	49	CAT-box	GCCACT	cis-acting regulatory element related to meristem expression
Bnt02T003131	851	856	CAT-box	GCCACT	cis-acting regulatory element related to meristem expression
Bnt02T003131	830	835	Sp1	GGGCGG	light responsive element
Bnt02T003131	270	275	TCT-motif	TCTTAC	part of a light responsive element
Bnt02T003131	1943	1948	G-box	CACGTC	cis-acting regulatory element involved in light responsiveness
Bnt02T003131	1366	1373	RY-element	CATGCATG	cis-acting regulatory element involved in seed-specific regulation
Bnt02T003131	1940	1948	O2-site	GTTGACGTGA	cis-acting regulatory element involved in zein metabolism regulation
Bnt02T003131	1270	1274	CGTCA-motif	CGTCA	cis-acting regulatory element involved in the MeJA-responsiveness
Bnt02T003131	1942	1946	CGTCA-motif	CGTCA	cis-acting regulatory element involved in the MeJA-responsiveness
Bnt02T003131	1944	1948	ABRE	ACGTG	cis-acting element involved in the abscisic acid responsiveness
Bnt02T003131	1119	1125	GCN4_motif	TGAGTCA	cis-regulatory element involved in endosperm expression
Bnt02T003131	1270	1274	TGACG-motif	TGACG	cis-acting regulatory element involved in the MeJA-responsiveness
Bnt02T003131	1942	1946	TGACG-motif	TGACG	cis-acting regulatory element involved in the MeJA-responsiveness
Bnt02T003132	1368	1375	AE-box	AGAAACTT	part of a module for light response
Bnt02T003132	822	828	ABRE	AACCCGG	cis-acting element involved in the abscisic acid responsiveness
Bnt02T003132	817	822	TCT-motif	TCTTAC	part of a light responsive element
Bnt02T003132	126	131	ARE	AAACCA	cis-acting regulatory element essential for the anaerobic induction
Bnt02T003132	1138	1146	TCA-element	CCATCTTTTT	cis-acting element involved in salicylic acid responsiveness
Bnt02T003132	799	804	LTR	CCGAAA	cis-acting element involved in low-temperature responsiveness
Bnt02T003132	1072	1077	Box 4	ATTAAT	part of a conserved DNA module involved in light responsiveness
Bnt02T003132	1362	1367	Box 4	ATTAAT	part of a conserved DNA module involved in light responsiveness
Bnt02T003132	1579	1584	Box 4	ATTAAT	part of a conserved DNA module involved in light responsiveness
Bnt02T003132	1633	1638	Box 4	ATTAAT	part of a conserved DNA module involved in light responsiveness
Bnt02T003132	1645	1650	Box 4	ATTAAT	part of a conserved DNA module involved in light responsiveness
Bnt02T003132	1679	1684	Box 4	ATTAAT	part of a conserved DNA module involved in light responsiveness
Bnt02T003132	1482	1487	TGA-element	AACGAC	auxin-responsive element
Bnt02T003132	1743	1748	TGA-element	AACGAC	auxin-responsive element
Bnt02T003132	69	80	P-box	CAACAAACCCCTT	gibberellin-responsive element and part of a light responsive element
Bnt02T003773	439	444	Box 4	ATTAAT	part of a conserved DNA module involved in light responsiveness
Bnt02T003773	477	482	Box 4	ATTAAT	part of a conserved DNA module involved in light responsiveness
Bnt02T003773	701	706	Box 4	ATTAAT	part of a conserved DNA module involved in light responsiveness
Bnt02T003773	1096	1101	LTR	CCGAAA	cis-acting element involved in low-temperature responsiveness
Bnt02T003773	1194	1199	LTR	CCGAAA	cis-acting element involved in low-temperature responsiveness
Bnt02T003773	280	286	MRE	AACCTAA	MYB binding site involved in light responsiveness
Bnt02T003773	775	780	GT1-motif	GGTTAA	light responsive element
Bnt02T003773	824	830	GT1-motif	GGTTAAT	light responsive element
Bnt02T003773	825	830	GT1-motif	GGTTAA	light responsive element
Bnt02T003773	969	977	TCA-element	CCATCTTTTT	cis-acting element involved in salicylic acid responsiveness
Bnt02T003773	115	120	ARE	AAACCA	cis-acting regulatory element essential for the anaerobic induction
Bnt02T003773	379	384	ARE	AAACCA	cis-acting regulatory element essential for the anaerobic induction
Bnt02T003773	716	721	ARE	AAACCA	cis-acting regulatory element essential for the anaerobic induction
Bnt02T003773	190	196	AuxRR-core	GGTCCAT	cis-acting regulatory element involved in auxin responsiveness
Bnt02T003773	875	881	P-box	CCTTTTG	gibberellin-responsive element
Bnt02T003773	334	342	TC-rich repeats	GTTTTCTTAC	cis-acting element involved in defense and stress responsiveness
Bnt02T003773	915	923	GATA-motif	AAGGATAAGG	part of a light responsive element
Bnt02T003773	1396	1405	GATA-motif	AAGATAAGATT	part of a light responsive element
Bnt02T003773	1679	1685	GARE-motif	TCTGTTG	gibberellin-responsive element
Bnt02T003773	1603	1607	ABRE	ACGTG	cis-acting element involved in the abscisic acid responsiveness
Bnt02T003773	185	190	GC-motif	CCCCCG	enhancer-like element involved in anoxic specific inducibility
Bnt02T003773	1444	1448	TGACG-motif	TGACG	cis-acting regulatory element involved in the MeJA-responsiveness
Bnt02T003773	1985	1990	Sp1	GGGCGG	light responsive element
Bnt02T003773	1444	1448	CGTCA-motif	CGTCA	cis-acting regulatory element involved in the MeJA-responsiveness
Bnt02T003773	1603	1608	G-box	TACGTG	cis-acting regulatory element involved in light responsiveness
Bnt02T003773	1465	1473	O2-site	GATGATGTGG	cis-acting regulatory element involved in zein metabolism regulation
Bnt02T003774	1179	1184	GC-motif	CCCCCG	enhancer-like element involved in anoxic specific inducibility
Bnt02T003774	1866	1873	chs-CMA2a	TCACTTGA	part of a light responsive element
Bnt02T003774	1502	1506	TGACG-motif	TGACG	cis-acting regulatory element involved in the MeJA-responsiveness
Bnt02T003774	1582	1586	TGACG-motif	TGACG	cis-acting regulatory element involved in the MeJA-responsiveness
Bnt02T003774	1785	1789	TGACG-motif	TGACG	cis-acting regulatory element involved in the MeJA-responsiveness
Bnt02T003774	1628	1633	TCT-motif	TCTTAC	part of a light responsive element
Bnt02T003774	1502	1506	CGTCA-motif	CGTCA	cis-acting regulatory element involved in the MeJA-responsiveness
Bnt02T003774	1582	1586	CGTCA-motif	CGTCA	cis-acting regulatory element involved in the MeJA-responsiveness
Bnt02T003774	1785	1789	CGTCA-motif	CGTCA	cis-acting regulatory element involved in the MeJA-responsiveness
Bnt02T003774	170	175	LTR	CCGAAA	cis-acting element involved in low-temperature responsiveness
Bnt02T003774	268	273	LTR	CCGAAA	cis-acting element involved in low-temperature responsiveness
Bnt02T003774	1083	1089	MRE	AACCTAA	MYB binding site involved in light responsiveness
Bnt02T003774	663	668	Box 4	ATTAAT	part of a conserved DNA module involved in light responsiveness
Bnt02T003774	887	892	Box 4	ATTAAT	part of a conserved DNA module involved in light responsiveness
Bnt02T003774	925	930	Box 4	ATTAAT	part of a conserved DNA module involved in light responsiveness
Bnt02T003774	1781	1786	CCAAT-box	CAACGG	MYBHv1 binding site
Bnt02T003774	648	653	ARE	AAACCA	cis-acting regulatory element essential for the anaerobic induction
Bnt02T003774	985	990	ARE	AAACCA	cis-acting regulatory element essential for the anaerobic induction
Bnt02T003774	1249	1254	ARE	AAACCA	cis-acting regulatory element essential for the anaerobic induction
Bnt02T003774	1941	1946	ARE	AAACCA	cis-acting regulatory element essential for the anaerobic induction
Bnt02T003774	1950	1955	ARE	AAACCA	cis-acting regulatory element essential for the anaerobic induction
Bnt02T003774	539	545	GT1-motif	GGTTAAT	light responsive element
Bnt02T003774	589	594	GT1-motif	GGTTAA	light responsive element
Bnt02T003774	391	399	TCA-element	CCATCTTTTT	cis-acting element involved in salicylic acid responsiveness
Bnt02T003774	488	494	P-box	CCTTTTG	gibberellin-responsive element
Bnt02T003774	1173	1179	AuxRR-core	GGTCCAT	cis-acting regulatory element involved in auxin responsiveness
Bnt02T003774	445	453	GATA-motif	AAGGATAAGG	part of a light responsive element
Bnt02T003774	1026	1034	TC-rich repeats	GTTTTCTTAC	cis-acting element involved in defense and stress responsiveness
Bnt03T004065	34	39	CAT-box	GCCACT	cis-acting regulatory element related to meristem expression
Bnt03T004065	830	835	ARE	AAACCA	cis-acting regulatory element essential for the anaerobic induction
Bnt03T004065	984	989	ARE	AAACCA	cis-acting regulatory element essential for the anaerobic induction
Bnt03T004065	1012	1017	ARE	AAACCA	cis-acting regulatory element essential for the anaerobic induction
Bnt03T004065	1914	1919	ARE	AAACCA	cis-acting regulatory element essential for the anaerobic induction
Bnt03T004065	14	19	GT1-motif	GGTTAA	light responsive element
Bnt03T004065	123	129	GT1-motif	GGTTAAT	light responsive element
Bnt03T004065	124	129	GT1-motif	GGTTAA	light responsive element
Bnt03T004065	1222	1227	GT1-motif	GGTTAA	light responsive element
Bnt03T004065	1408	1414	GT1-motif	GGTTAAT	light responsive element
Bnt03T004065	1666	1672	GT1-motif	GGTTAAT	light responsive element
Bnt03T004065	1882	1887	GT1-motif	GGTTAA	light responsive element
Bnt03T004065	176	181	A-box	CCGTCC	cis-acting regulatory element
Bnt03T004065	1346	1351	A-box	CCGTCC	cis-acting regulatory element
Bnt03T004065	342	348	MRE	AACCTAA	MYB binding site involved in light responsiveness
Bnt03T004065	212	217	G-Box	CACGTG	cis-acting regulatory element involved in light responsiveness
Bnt03T004065	406	411	TGA-element	AACGAC	auxin-responsive element
Bnt03T004065	1963	1970	chs-CMA1a	TTACTTAA	part of a light responsive element
Bnt03T004065	188	192	TGACG-motif	TGACG	cis-acting regulatory element involved in the MeJA-responsiveness
Bnt03T004065	822	826	TGACG-motif	TGACG	cis-acting regulatory element involved in the MeJA-responsiveness
Bnt03T004065	836	840	TGACG-motif	TGACG	cis-acting regulatory element involved in the MeJA-responsiveness
Bnt03T004065	212	217	ABRE	CACGTG	cis-acting element involved in the abscisic acid responsiveness
Bnt03T004065	213	217	ABRE	ACGTG	cis-acting element involved in the abscisic acid responsiveness
Bnt03T004065	685	690	GC-motif	CCCCCG	enhancer-like element involved in anoxic specific inducibility
Bnt03T004065	1404	1409	GC-motif	CCCCCG	enhancer-like element involved in anoxic specific inducibility
Bnt03T004065	212	217	G-box	CACGTG	cis-acting regulatory element involved in light responsiveness
Bnt03T004065	1359	1364	G-box	CACGAC	cis-acting regulatory element involved in light responsiveness
Bnt03T004065	188	192	CGTCA-motif	CGTCA	cis-acting regulatory element involved in the MeJA-responsiveness
Bnt03T004065	822	826	CGTCA-motif	CGTCA	cis-acting regulatory element involved in the MeJA-responsiveness
Bnt03T004065	836	840	CGTCA-motif	CGTCA	cis-acting regulatory element involved in the MeJA-responsiveness
Bnt03T004065	714	719	Sp1	GGGCGG	light responsive element
Bnt03T005202	1972	1976	CGTCA-motif	CGTCA	cis-acting regulatory element involved in the MeJA-responsiveness
Bnt03T005202	1994	1998	CGTCA-motif	CGTCA	cis-acting regulatory element involved in the MeJA-responsiveness
Bnt03T005202	718	727	G-box	CAGACGTGGCA	cis-acting regulatory element involved in light responsiveness
Bnt03T005202	720	725	G-box	CACGTC	cis-acting regulatory element involved in light responsiveness
Bnt03T005202	1708	1714	GCN4_motif	TGAGTCA	cis-regulatory element involved in endosperm expression
Bnt03T005202	721	725	ABRE	ACGTG	cis-acting element involved in the abscisic acid responsiveness
Bnt03T005202	119	126	AE-box	AGAAACTT	part of a module for light response
Bnt03T005202	1352	1360	I-box	TGATAATGT	part of a light responsive element
Bnt03T005202	1972	1976	TGACG-motif	TGACG	cis-acting regulatory element involved in the MeJA-responsiveness
Bnt03T005202	1994	1998	TGACG-motif	TGACG	cis-acting regulatory element involved in the MeJA-responsiveness
Bnt03T005202	1068	1077.5	MBSI	aaaAaaC(G/C)GTTA	MYB binding site involved in flavonoid biosynthetic genes regulation
Bnt03T005202	1129	1135	P-box	CCTTTTG	gibberellin-responsive element
Bnt03T005202	1015	1023	TC-rich repeats	ATTCTCTAAC	cis-acting element involved in defense and stress responsiveness
Bnt03T005202	718	726	ACE	GACACGTATG	cis-acting element involved in light responsiveness
Bnt03T005202	281	286	Box 4	ATTAAT	part of a conserved DNA module involved in light responsiveness
Bnt03T005202	870	875	Box 4	ATTAAT	part of a conserved DNA module involved in light responsiveness
Bnt03T005202	1214	1219	Box 4	ATTAAT	part of a conserved DNA module involved in light responsiveness
Bnt03T005202	1317	1322	Box 4	ATTAAT	part of a conserved DNA module involved in light responsiveness
Bnt03T005202	1695	1700	Box 4	ATTAAT	part of a conserved DNA module involved in light responsiveness
Bnt03T005202	403	409	TATC-box	TATCCCA	cis-acting element involved in gibberellin-responsiveness
Bnt03T005202	547	555	TCA-element	CCATCTTTTT	cis-acting element involved in salicylic acid responsiveness
Bnt03T005202	1333	1341	TCA-element	CCATCTTTTT	cis-acting element involved in salicylic acid responsiveness
Bnt03T005202	417	422	ARE	AAACCA	cis-acting regulatory element essential for the anaerobic induction
Bnt03T005202	472	477	ARE	AAACCA	cis-acting regulatory element essential for the anaerobic induction
Bnt03T005202	582	587	ARE	AAACCA	cis-acting regulatory element essential for the anaerobic induction
Bnt03T005202	1071	1076	ARE	AAACCA	cis-acting regulatory element essential for the anaerobic induction
Bnt03T005202	1860	1865	ARE	AAACCA	cis-acting regulatory element essential for the anaerobic induction
Bnt03T005202	1898	1903	ARE	AAACCA	cis-acting regulatory element essential for the anaerobic induction
Bnt03T005202	1773	1778	CAT-box	GCCACT	cis-acting regulatory element related to meristem expression
Bnt03T005203	310	315	TGA-element	AACGAC	auxin-responsive element
Bnt03T005203	196	201	ARE	AAACCA	cis-acting regulatory element essential for the anaerobic induction
Bnt03T005203	507	512	CCAAT-box	CAACGG	MYBHv1 binding site
Bnt03T005203	1575	1580	CCAAT-box	CAACGG	MYBHv1 binding site
Bnt03T005203	70	77	GA-motif	ATAGATAA	part of a light responsive element
Bnt03T005203	866	871	A-box	CCGTCC	cis-acting regulatory element
Bnt03T005203	1094	1099	A-box	CCGTCC	cis-acting regulatory element
Bnt03T005203	1951	1956	A-box	CCGTCC	cis-acting regulatory element
Bnt03T005203	668	675.5	HD-Zip 1	CAAT(A/T)ATTG	element involved in differentiation of the palisade mesophyll cells
Bnt03T005203	900	904	CGTCA-motif	CGTCA	cis-acting regulatory element involved in the MeJA-responsiveness
Bnt03T005203	1108	1112	CGTCA-motif	CGTCA	cis-acting regulatory element involved in the MeJA-responsiveness
Bnt03T005203	1265	1269	CGTCA-motif	CGTCA	cis-acting regulatory element involved in the MeJA-responsiveness
Bnt03T005203	1482	1486	CGTCA-motif	CGTCA	cis-acting regulatory element involved in the MeJA-responsiveness
Bnt03T005203	1792	1797	Sp1	GGGCGG	light responsive element
Bnt03T005203	169	174	TCT-motif	TCTTAC	part of a light responsive element
Bnt03T005203	221	226	TCT-motif	TCTTAC	part of a light responsive element
Bnt03T005203	602	608	TCCC-motif	TCTCCCT	part of a light responsive element
Bnt03T005203	733	741	I-box	gGATAAGGTG	part of a light responsive element
Bnt03T005203	735	742	I-box	AGATAAGG	part of a light responsive element
Bnt03T005203	796	800	ABRE	ACGTG	cis-acting element involved in the abscisic acid responsiveness
Bnt03T005203	1339	1343	ABRE	ACGTG	cis-acting element involved in the abscisic acid responsiveness
Bnt03T005203	1484	1488	ABRE	ACGTG	cis-acting element involved in the abscisic acid responsiveness
Bnt03T005203	1803	1809	GCN4_motif	TGAGTCA	cis-regulatory element involved in endosperm expression
Bnt03T005203	1559	1564	MBS	CAACTG	MYB binding site involved in drought-inducibility
Bnt03T005203	504	511.5	MSA-like	(T/C)C(T/C)AACGG(T/C)(T/C)A	cis-acting element involved in cell cycle regulation
Bnt03T005203	1572	1580	MSA-like	(T/C)C(T/C)AACGG(T/C)(T/C)A	cis-acting element involved in cell cycle regulation
Bnt03T005203	1313	1318	LTR	CCGAAA	cis-acting element involved in low-temperature responsiveness
Bnt03T005203	1548	1553	LTR	CCGAAA	cis-acting element involved in low-temperature responsiveness
Bnt03T005203	796	801	G-Box	CACGTT	cis-acting regulatory element involved in light responsiveness
Bnt03T005203	1339	1344	G-Box	CACGTT	cis-acting regulatory element involved in light responsiveness
Bnt03T005203	1483	1488	G-box	CACGTC	cis-acting regulatory element involved in light responsiveness
Bnt03T005203	829	837	O2-site	GATGACATGG	cis-acting regulatory element involved in zein metabolism regulation
Bnt03T005203	900	904	TGACG-motif	TGACG	cis-acting regulatory element involved in the MeJA-responsiveness
Bnt03T005203	1108	1112	TGACG-motif	TGACG	cis-acting regulatory element involved in the MeJA-responsiveness
Bnt03T005203	1265	1269	TGACG-motif	TGACG	cis-acting regulatory element involved in the MeJA-responsiveness
Bnt03T005203	1482	1486	TGACG-motif	TGACG	cis-acting regulatory element involved in the MeJA-responsiveness
Bnt03T005203	7	14	chs-CMA1a	TTACTTAA	part of a light responsive element
Bnt03T005203	1412	1417	GC-motif	CCCCCG	enhancer-like element involved in anoxic specific inducibility
Bnt04T005908	1215	1220	Box 4	ATTAAT	part of a conserved DNA module involved in light responsiveness
Bnt04T005908	1496	1501	Box 4	ATTAAT	part of a conserved DNA module involved in light responsiveness
Bnt04T005908	899	904	G-Box	CACGTT	cis-acting regulatory element involved in light responsiveness
Bnt04T005908	1176	1181	G-Box	CACGTG	cis-acting regulatory element involved in light responsiveness
Bnt04T005908	165	170	ARE	AAACCA	cis-acting regulatory element essential for the anaerobic induction
Bnt04T005908	1638	1643	ARE	AAACCA	cis-acting regulatory element essential for the anaerobic induction
Bnt04T005908	1446	1451	TGA-element	AACGAC	auxin-responsive element
Bnt04T005908	1471	1480	GATA-motif	AAGATAAGATT	part of a light responsive element
Bnt04T005908	699	704	MBS	CAACTG	MYB binding site involved in drought-inducibility
Bnt04T005908	1584	1591	AE-box	AGAAACAA	part of a module for light response
Bnt04T005908	1200	1209	I-box	cCATATCCAAT	part of a light responsive element
Bnt04T005908	648	654	GARE-motif	TCTGTTG	gibberellin-responsive element
Bnt04T005908	850	854	ABRE	ACGTG	cis-acting element involved in the abscisic acid responsiveness
Bnt04T005908	900	904	ABRE	ACGTG	cis-acting element involved in the abscisic acid responsiveness
Bnt04T005908	1176	1181	ABRE	CACGTG	cis-acting element involved in the abscisic acid responsiveness
Bnt04T005908	1177	1181	ABRE	ACGTG	cis-acting element involved in the abscisic acid responsiveness
Bnt04T005908	852	856	TGACG-motif	TGACG	cis-acting regulatory element involved in the MeJA-responsiveness
Bnt04T005908	1164	1171	chs-CMA1a	TTACTTAA	part of a light responsive element
Bnt04T005908	874	882.5	Gap-box	CAAATGAA(A/G)A	part of a light responsive element
Bnt04T005908	101	113	AT1-motif	AATTATTTTTTATT	part of a light responsive module
Bnt04T005908	850	855	G-box	CACGTC	cis-acting regulatory element involved in light responsiveness
Bnt04T005908	1176	1181	G-box	CACGTG	cis-acting regulatory element involved in light responsiveness
Bnt04T005908	1320	1325	G-box	CACGAC	cis-acting regulatory element involved in light responsiveness
Bnt04T005908	1331	1336	G-box	CACGAC	cis-acting regulatory element involved in light responsiveness
Bnt04T005908	1405	1410	G-box	CACGAC	cis-acting regulatory element involved in light responsiveness
Bnt04T005908	1410	1415	G-box	CACGAC	cis-acting regulatory element involved in light responsiveness
Bnt04T005908	1421	1426	G-box	CACGAC	cis-acting regulatory element involved in light responsiveness
Bnt04T005908	1431	1436	G-box	CACGAC	cis-acting regulatory element involved in light responsiveness
Bnt04T005908	1792	1797	G-box	CACGAC	cis-acting regulatory element involved in light responsiveness
Bnt04T005908	1884	1889	G-box	CACGAC	cis-acting regulatory element involved in light responsiveness
Bnt04T005908	1895	1900	G-box	CACGAC	cis-acting regulatory element involved in light responsiveness
Bnt04T005908	852	856	CGTCA-motif	CGTCA	cis-acting regulatory element involved in the MeJA-responsiveness
Bnt04T006103	1238	1242	CGTCA-motif	CGTCA	cis-acting regulatory element involved in the MeJA-responsiveness
Bnt04T006103	1906	1910	CGTCA-motif	CGTCA	cis-acting regulatory element involved in the MeJA-responsiveness
Bnt04T006103	1924	1929	G-box	TACGTG	cis-acting regulatory element involved in light responsiveness
Bnt04T006103	730	735	TCT-motif	TCTTAC	part of a light responsive element
Bnt04T006103	1246	1252	TCCC-motif	TCTCCCT	part of a light responsive element
Bnt04T006103	1238	1242	TGACG-motif	TGACG	cis-acting regulatory element involved in the MeJA-responsiveness
Bnt04T006103	1906	1910	TGACG-motif	TGACG	cis-acting regulatory element involved in the MeJA-responsiveness
Bnt04T006103	1925	1929	ABRE	ACGTG	cis-acting element involved in the abscisic acid responsiveness
Bnt04T006103	193	202	I-box	cCATATCCAAT	part of a light responsive element
Bnt04T006103	578	587	I-box	cCATATCCAAT	part of a light responsive element
Bnt04T006103	1238	1245	TGA-box	TGACGTAA	part of an auxin-responsive element
Bnt04T006103	726	734	TC-rich repeats	GTTTTCTTAC	cis-acting element involved in defense and stress responsiveness
Bnt04T006103	1147	1155	TC-rich repeats	ATTCTCTAAC	cis-acting element involved in defense and stress responsiveness
Bnt04T006103	1856	1864	circadian	CAAAGATATC	cis-acting regulatory element involved in circadian control
Bnt04T006103	757	762	ARE	AAACCA	cis-acting regulatory element essential for the anaerobic induction
Bnt04T006103	1357	1362	CAT-box	GCCACT	cis-acting regulatory element related to meristem expression
Bnt04T006103	1489	1494	CAT-box	GCCACT	cis-acting regulatory element related to meristem expression
Bnt04T006103	233	238	Box 4	ATTAAT	part of a conserved DNA module involved in light responsiveness
Bnt04T006103	269	274	Box 4	ATTAAT	part of a conserved DNA module involved in light responsiveness
Bnt04T006103	1674	1679	Box 4	ATTAAT	part of a conserved DNA module involved in light responsiveness
Bnt04T006104	276	281	Sp1	GGGCGG	light responsive element
Bnt04T006104	350	355	Sp1	GGGCGG	light responsive element
Bnt04T006104	387	392	Sp1	GGGCGG	light responsive element
Bnt04T006104	461	466	Sp1	GGGCGG	light responsive element
Bnt04T006104	505	510	Sp1	GGGCGG	light responsive element
Bnt04T006104	529	534	Sp1	GGGCGG	light responsive element
Bnt04T006104	566	571	Sp1	GGGCGG	light responsive element
Bnt04T006104	647	652	Sp1	GGGCGG	light responsive element
Bnt04T006104	690	695	Sp1	GGGCGG	light responsive element
Bnt04T006104	709	714	Sp1	GGGCGG	light responsive element
Bnt04T006104	774	779	Sp1	GGGCGG	light responsive element
Bnt04T006104	796	801	Sp1	GGGCGG	light responsive element
Bnt04T006104	832	837	Sp1	GGGCGG	light responsive element
Bnt04T006104	854	859	Sp1	GGGCGG	light responsive element
Bnt04T006104	874	879	Sp1	GGGCGG	light responsive element
Bnt04T006104	1779	1784	TCT-motif	TCTTAC	part of a light responsive element
Bnt04T006104	621	629	O2-site	GATGATGTGG	cis-acting regulatory element involved in zein metabolism regulation
Bnt04T006104	361	365	CGTCA-motif	CGTCA	cis-acting regulatory element involved in the MeJA-responsiveness
Bnt04T006104	701	705	CGTCA-motif	CGTCA	cis-acting regulatory element involved in the MeJA-responsiveness
Bnt04T006104	720	724	CGTCA-motif	CGTCA	cis-acting regulatory element involved in the MeJA-responsiveness
Bnt04T006104	1122	1126	CGTCA-motif	CGTCA	cis-acting regulatory element involved in the MeJA-responsiveness
Bnt04T006104	1726	1730	ABRE	ACGTG	cis-acting element involved in the abscisic acid responsiveness
Bnt04T006104	246	251	GC-motif	CCCCCG	enhancer-like element involved in anoxic specific inducibility
Bnt04T006104	344	349	GC-motif	CCCCCG	enhancer-like element involved in anoxic specific inducibility
Bnt04T006104	665	670	GC-motif	CCCCCG	enhancer-like element involved in anoxic specific inducibility
Bnt04T006104	1299	1304	GC-motif	CCCCCG	enhancer-like element involved in anoxic specific inducibility
Bnt04T006104	361	365	TGACG-motif	TGACG	cis-acting regulatory element involved in the MeJA-responsiveness
Bnt04T006104	701	705	TGACG-motif	TGACG	cis-acting regulatory element involved in the MeJA-responsiveness
Bnt04T006104	720	724	TGACG-motif	TGACG	cis-acting regulatory element involved in the MeJA-responsiveness
Bnt04T006104	1122	1126	TGACG-motif	TGACG	cis-acting regulatory element involved in the MeJA-responsiveness
Bnt04T006104	1158	1164	P-box	CCTTTTG	gibberellin-responsive element
Bnt04T006104	252	257	A-box	CCGTCC	cis-acting regulatory element
Bnt04T006104	56	61	Box 4	ATTAAT	part of a conserved DNA module involved in light responsiveness
Bnt04T006104	60	65	Box 4	ATTAAT	part of a conserved DNA module involved in light responsiveness
Bnt04T006104	1095	1100	Box 4	ATTAAT	part of a conserved DNA module involved in light responsiveness
Bnt04T006104	225	233	ACE	GCGACGTACC	cis-acting element involved in light responsiveness
Bnt04T006104	262	270	ACE	GCGACGTACC	cis-acting element involved in light responsiveness
Bnt04T006104	286	294	ACE	GCGACGTACC	cis-acting element involved in light responsiveness
Bnt04T006104	323	331	ACE	GCGACGTACC	cis-acting element involved in light responsiveness
Bnt04T006104	397	405	ACE	GCGACGTACC	cis-acting element involved in light responsiveness
Bnt04T006104	471	479	ACE	GCGACGTACC	cis-acting element involved in light responsiveness
Bnt04T006104	539	547	ACE	GCGACGTACC	cis-acting element involved in light responsiveness
Bnt04T006104	613	621	ACE	GCGACGTACC	cis-acting element involved in light responsiveness
Bnt04T006104	681	689	ACE	GCGACGTACC	cis-acting element involved in light responsiveness
Bnt04T006104	1726	1731	G-Box	CACGTT	cis-acting regulatory element involved in light responsiveness
Bnt04T006104	914	919	ARE	AAACCA	cis-acting regulatory element essential for the anaerobic induction
Bnt04T006104	1374	1379	ARE	AAACCA	cis-acting regulatory element essential for the anaerobic induction
Bnt04T006104	1482	1487	ARE	AAACCA	cis-acting regulatory element essential for the anaerobic induction
Bnt04T006104	1503	1508	ARE	AAACCA	cis-acting regulatory element essential for the anaerobic induction
Bnt04T006104	1515	1520	ARE	AAACCA	cis-acting regulatory element essential for the anaerobic induction
Bnt04T006104	1293	1299	GT1-motif	GGTTAAT	light responsive element
Bnt04T006104	1294	1299	GT1-motif	GGTTAA	light responsive element
Bnt04T006105	182	187	CAT-box	GCCACT	cis-acting regulatory element related to meristem expression
Bnt04T006105	122	127	ARE	AAACCA	cis-acting regulatory element essential for the anaerobic induction
Bnt04T006105	1438	1443	ARE	AAACCA	cis-acting regulatory element essential for the anaerobic induction
Bnt04T006105	1544	1549	ARE	AAACCA	cis-acting regulatory element essential for the anaerobic induction
Bnt04T006105	1565	1570	ARE	AAACCA	cis-acting regulatory element essential for the anaerobic induction
Bnt04T006105	1770	1775	G-Box	CACGTT	cis-acting regulatory element involved in light responsiveness
Bnt04T006105	619	624	Box 4	ATTAAT	part of a conserved DNA module involved in light responsiveness
Bnt04T006105	794	799	Box 4	ATTAAT	part of a conserved DNA module involved in light responsiveness
Bnt04T006105	1032	1037	Box 4	ATTAAT	part of a conserved DNA module involved in light responsiveness
Bnt04T006105	1119	1124	LTR	CCGAAA	cis-acting element involved in low-temperature responsiveness
Bnt04T006105	1187	1192	LTR	CCGAAA	cis-acting element involved in low-temperature responsiveness
Bnt04T006105	325	331	TCCC-motif	TCTCCCT	part of a light responsive element
Bnt04T006105	1363	1368	GC-motif	CCCCCG	enhancer-like element involved in anoxic specific inducibility
Bnt04T006105	1140	1146	ABRE	AACCCGG	cis-acting element involved in the abscisic acid responsiveness
Bnt04T006105	1770	1774	ABRE	ACGTG	cis-acting element involved in the abscisic acid responsiveness
Bnt04T006105	218	225	AE-box	AGAAACAA	part of a module for light response
Bnt04T006105	125	133	O2-site	GATGATGTGG	cis-acting regulatory element involved in zein metabolism regulation
Bnt04T006105	855	863	O2-site	GATGATGTGG	cis-acting regulatory element involved in zein metabolism regulation
Bnt04T006105	169	181	AT1-motif	AATTATTTTTTATT	part of a light responsive module
Bnt04T006106	28	32	CGTCA-motif	CGTCA	cis-acting regulatory element involved in the MeJA-responsiveness
Bnt04T006106	287	291	CGTCA-motif	CGTCA	cis-acting regulatory element involved in the MeJA-responsiveness
Bnt04T006106	1278	1282	CGTCA-motif	CGTCA	cis-acting regulatory element involved in the MeJA-responsiveness
Bnt04T006106	1405	1409	CGTCA-motif	CGTCA	cis-acting regulatory element involved in the MeJA-responsiveness
Bnt04T006106	1734	1739	MBS	CAACTG	MYB binding site involved in drought-inducibility
Bnt04T006106	1010	1015	TGA-element	AACGAC	auxin-responsive element
Bnt04T006106	16	21	ARE	AAACCA	cis-acting regulatory element essential for the anaerobic induction
Bnt04T006106	28	32	TGACG-motif	TGACG	cis-acting regulatory element involved in the MeJA-responsiveness
Bnt04T006106	287	291	TGACG-motif	TGACG	cis-acting regulatory element involved in the MeJA-responsiveness
Bnt04T006106	1278	1282	TGACG-motif	TGACG	cis-acting regulatory element involved in the MeJA-responsiveness
Bnt04T006106	1405	1409	TGACG-motif	TGACG	cis-acting regulatory element involved in the MeJA-responsiveness
Bnt04T006106	495	500	CAT-box	GCCACT	cis-acting regulatory element related to meristem expression
Bnt04T006106	735	742	chs-CMA2a	TCACTTGA	part of a light responsive element
Bnt04T006106	371	376	Box 4	ATTAAT	part of a conserved DNA module involved in light responsiveness
Bnt04T006106	1048	1053	Box 4	ATTAAT	part of a conserved DNA module involved in light responsiveness
Bnt04T006106	1082	1087	Box 4	ATTAAT	part of a conserved DNA module involved in light responsiveness
Bnt04T006106	1480	1485	Box 4	ATTAAT	part of a conserved DNA module involved in light responsiveness
Bnt04T006106	1712	1717	Box 4	ATTAAT	part of a conserved DNA module involved in light responsiveness
Bnt04T006106	910	917	AE-box	AGAAACAA	part of a module for light response
Bnt04T006106	669	678	I-box	cCATATCCAAT	part of a light responsive element
Bnt04T006106	1388	1396	I-box	TAGATAACC	part of a light responsive element
Bnt04T006107	935	942	LAMP-element	CTTTATCA	part of a light responsive element
Bnt04T006107	1337	1345	circadian	CAAAGATATC	cis-acting regulatory element involved in circadian control
Bnt04T006107	390	395	TGA-element	AACGAC	auxin-responsive element
Bnt04T006107	942	950	ACE	CTAACGTATT	cis-acting element involved in light responsiveness
Bnt04T006107	1022	1027	G-Box	CACGTG	cis-acting regulatory element involved in light responsiveness
Bnt04T006107	1775	1780	G-Box	CACGTT	cis-acting regulatory element involved in light responsiveness
Bnt04T006107	124	129	Box 4	ATTAAT	part of a conserved DNA module involved in light responsiveness
Bnt04T006107	1046	1051	Box 4	ATTAAT	part of a conserved DNA module involved in light responsiveness
Bnt04T006107	819	824	A-box	CCGTCC	cis-acting regulatory element
Bnt04T006107	1869	1876	GA-motif	ATAGATAA	part of a light responsive element
Bnt04T006107	1313	1323	Unnamed_1	GGATTTTACAGT	cis-acting element involved in phytochrome down-regulation expression
Bnt04T006107	564	569	CCAAT-box	CAACGG	MYBHv1 binding site
Bnt04T006107	1244	1249	ARE	AAACCA	cis-acting regulatory element essential for the anaerobic induction
Bnt04T006107	533	538	CAT-box	GCCACT	cis-acting regulatory element related to meristem expression
Bnt04T006107	22	27	TCT-motif	TCTTAC	part of a light responsive element
Bnt04T006107	1499	1504	TCT-motif	TCTTAC	part of a light responsive element
Bnt04T006107	426	430	CGTCA-motif	CGTCA	cis-acting regulatory element involved in the MeJA-responsiveness
Bnt04T006107	508	512	CGTCA-motif	CGTCA	cis-acting regulatory element involved in the MeJA-responsiveness
Bnt04T006107	807	811	CGTCA-motif	CGTCA	cis-acting regulatory element involved in the MeJA-responsiveness
Bnt04T006107	1022	1027	G-box	CACGTG	cis-acting regulatory element involved in light responsiveness
Bnt04T006107	826	835	AT-rich element	ATAGAAATCAA	binding site of AT-rich DNA binding protein (ATBP-1)
Bnt04T006107	912	921	GTGGC-motif	GATTCTGTGGC	part of a light responsive element
Bnt04T006107	1022	1027	ABRE	CACGTG	cis-acting element involved in the abscisic acid responsiveness
Bnt04T006107	1023	1027	ABRE	ACGTG	cis-acting element involved in the abscisic acid responsiveness
Bnt04T006107	1775	1779	ABRE	ACGTG	cis-acting element involved in the abscisic acid responsiveness
Bnt04T006107	426	430	TGACG-motif	TGACG	cis-acting regulatory element involved in the MeJA-responsiveness
Bnt04T006107	508	512	TGACG-motif	TGACG	cis-acting regulatory element involved in the MeJA-responsiveness
Bnt04T006107	807	811	TGACG-motif	TGACG	cis-acting regulatory element involved in the MeJA-responsiveness
Bnt04T006108	545	550	ARE	AAACCA	cis-acting regulatory element essential for the anaerobic induction
Bnt04T006108	1309	1314	ARE	AAACCA	cis-acting regulatory element essential for the anaerobic induction
Bnt04T006108	1520	1525	ARE	AAACCA	cis-acting regulatory element essential for the anaerobic induction
Bnt04T006108	1456	1461	GT1-motif	GGTTAA	light responsive element
Bnt04T006108	925	930	LTR	CCGAAA	cis-acting element involved in low-temperature responsiveness
Bnt04T006108	1814	1819	G-Box	CACGTT	cis-acting regulatory element involved in light responsiveness
Bnt04T006108	267	272	Box 4	ATTAAT	part of a conserved DNA module involved in light responsiveness
Bnt04T006108	464	469	Box 4	ATTAAT	part of a conserved DNA module involved in light responsiveness
Bnt04T006108	1177	1182	Box 4	ATTAAT	part of a conserved DNA module involved in light responsiveness
Bnt04T006108	1197	1202	Box 4	ATTAAT	part of a conserved DNA module involved in light responsiveness
Bnt04T006108	1389	1394	Box 4	ATTAAT	part of a conserved DNA module involved in light responsiveness
Bnt04T006108	1547	1552	Box 4	ATTAAT	part of a conserved DNA module involved in light responsiveness
Bnt04T006108	1727	1732	Box 4	ATTAAT	part of a conserved DNA module involved in light responsiveness
Bnt04T006108	218	223	TGA-element	AACGAC	auxin-responsive element
Bnt04T006108	237	242	TGA-element	AACGAC	auxin-responsive element
Bnt04T006108	255	260	TGA-element	AACGAC	auxin-responsive element
Bnt04T006108	274	279	TGA-element	AACGAC	auxin-responsive element
Bnt04T006108	292	297	TGA-element	AACGAC	auxin-responsive element
Bnt04T006108	311	316	TGA-element	AACGAC	auxin-responsive element
Bnt04T006108	615	620	TGA-element	AACGAC	auxin-responsive element
Bnt04T006108	676	681	TGA-element	AACGAC	auxin-responsive element
Bnt04T006108	694	699	TGA-element	AACGAC	auxin-responsive element
Bnt04T006108	777	782	TGA-element	AACGAC	auxin-responsive element
Bnt04T006108	796	801	TGA-element	AACGAC	auxin-responsive element
Bnt04T006108	819	824	TGA-element	AACGAC	auxin-responsive element
Bnt04T006108	856	861	TGA-element	AACGAC	auxin-responsive element
Bnt04T006108	1146	1154	circadian	CAAAGATATC	cis-acting regulatory element involved in circadian control
Bnt04T006108	646	651	MBS	CAACTG	MYB binding site involved in drought-inducibility
Bnt04T006108	277	285	TC-rich repeats	GTTTTCTTAC	cis-acting element involved in defense and stress responsiveness
Bnt04T006108	1417	1424	chs-CMA1a	TTACTTAA	part of a light responsive element
Bnt04T006108	1467	1471	TGACG-motif	TGACG	cis-acting regulatory element involved in the MeJA-responsiveness
Bnt04T006108	40	44	ABRE	ACGTG	cis-acting element involved in the abscisic acid responsiveness
Bnt04T006108	1271	1275	ABRE	ACGTG	cis-acting element involved in the abscisic acid responsiveness
Bnt04T006108	1814	1818	ABRE	ACGTG	cis-acting element involved in the abscisic acid responsiveness
Bnt04T006108	40	45	G-box	TACGTG	cis-acting regulatory element involved in light responsiveness
Bnt04T006108	1098	1103	G-box	CACGAC	cis-acting regulatory element involved in light responsiveness
Bnt04T006108	1270	1275	G-box	TACGTG	cis-acting regulatory element involved in light responsiveness
Bnt04T006108	1734	1742	G-box	TAACACGTAG	cis-acting regulatory element involved in light responsiveness
Bnt04T006108	360	370	Unnamed__1	GAATTTAATTAA	60K protein binding site
Bnt04T006108	1467	1471	CGTCA-motif	CGTCA	cis-acting regulatory element involved in the MeJA-responsiveness
Bnt04T006292	323	328	CAT-box	GCCACT	cis-acting regulatory element related to meristem expression
Bnt04T006292	1748	1754	MRE	AACCTAA	MYB binding site involved in light responsiveness
Bnt04T006292	212	217	G-Box	CACGTG	cis-acting regulatory element involved in light responsiveness
Bnt04T006292	1755	1760	G-Box	CACGTT	cis-acting regulatory element involved in light responsiveness
Bnt04T006292	1101	1106	Box 4	ATTAAT	part of a conserved DNA module involved in light responsiveness
Bnt04T006292	1105	1110	Box 4	ATTAAT	part of a conserved DNA module involved in light responsiveness
Bnt04T006292	1637	1642	Box 4	ATTAAT	part of a conserved DNA module involved in light responsiveness
Bnt04T006292	1666	1671	Box 4	ATTAAT	part of a conserved DNA module involved in light responsiveness
Bnt04T006292	616	621	TGA-element	AACGAC	auxin-responsive element
Bnt04T006292	826	831	TGA-element	AACGAC	auxin-responsive element
Bnt04T006292	930	935	TGA-element	AACGAC	auxin-responsive element
Bnt04T006292	1012	1019	chs-CMA1a	TTACTTAA	part of a light responsive element
Bnt04T006292	273	277	TGACG-motif	TGACG	cis-acting regulatory element involved in the MeJA-responsiveness
Bnt04T006292	283	287	TGACG-motif	TGACG	cis-acting regulatory element involved in the MeJA-responsiveness
Bnt04T006292	397	401	TGACG-motif	TGACG	cis-acting regulatory element involved in the MeJA-responsiveness
Bnt04T006292	870	874	TGACG-motif	TGACG	cis-acting regulatory element involved in the MeJA-responsiveness
Bnt04T006292	1602	1606	TGACG-motif	TGACG	cis-acting regulatory element involved in the MeJA-responsiveness
Bnt04T006292	1785	1789	TGACG-motif	TGACG	cis-acting regulatory element involved in the MeJA-responsiveness
Bnt04T006292	1615	1623.5	Gap-box	CAAATGAA(A/G)A	part of a light responsive element
Bnt04T006292	212	217	ABRE	CACGTG	cis-acting element involved in the abscisic acid responsiveness
Bnt04T006292	213	217	ABRE	ACGTG	cis-acting element involved in the abscisic acid responsiveness
Bnt04T006292	1214	1218	ABRE	ACGTG	cis-acting element involved in the abscisic acid responsiveness
Bnt04T006292	1756	1760	ABRE	ACGTG	cis-acting element involved in the abscisic acid responsiveness
Bnt04T006292	1787	1791	ABRE	ACGTG	cis-acting element involved in the abscisic acid responsiveness
Bnt04T006292	212	217	G-box	CACGTG	cis-acting regulatory element involved in light responsiveness
Bnt04T006292	1214	1219	G-box	CACGTC	cis-acting regulatory element involved in light responsiveness
Bnt04T006292	1786	1791	G-box	CACGTC	cis-acting regulatory element involved in light responsiveness
Bnt04T006292	273	277	CGTCA-motif	CGTCA	cis-acting regulatory element involved in the MeJA-responsiveness
Bnt04T006292	283	287	CGTCA-motif	CGTCA	cis-acting regulatory element involved in the MeJA-responsiveness
Bnt04T006292	397	401	CGTCA-motif	CGTCA	cis-acting regulatory element involved in the MeJA-responsiveness
Bnt04T006292	870	874	CGTCA-motif	CGTCA	cis-acting regulatory element involved in the MeJA-responsiveness
Bnt04T006292	1602	1606	CGTCA-motif	CGTCA	cis-acting regulatory element involved in the MeJA-responsiveness
Bnt04T006292	1785	1789	CGTCA-motif	CGTCA	cis-acting regulatory element involved in the MeJA-responsiveness
Bnt04T006312	1178	1183	LTR	CCGAAA	cis-acting element involved in low-temperature responsiveness
Bnt04T006312	376	381	Box 4	ATTAAT	part of a conserved DNA module involved in light responsiveness
Bnt04T006312	1016	1021	Box 4	ATTAAT	part of a conserved DNA module involved in light responsiveness
Bnt04T006312	1874	1879	Box 4	ATTAAT	part of a conserved DNA module involved in light responsiveness
Bnt04T006312	241	249	ACE	GACACGTATG	cis-acting element involved in light responsiveness
Bnt04T006312	461	469	ACE	GACACGTATG	cis-acting element involved in light responsiveness
Bnt04T006312	920	925	G-Box	CACGTG	cis-acting regulatory element involved in light responsiveness
Bnt04T006312	1348	1353	G-Box	CACGTT	cis-acting regulatory element involved in light responsiveness
Bnt04T006312	1285	1290	ARE	AAACCA	cis-acting regulatory element essential for the anaerobic induction
Bnt04T006312	1976	1981	CAT-box	GCCACT	cis-acting regulatory element related to meristem expression
Bnt04T006312	447	455	WUN-motif	AAATTTCCT	wound-responsive element
Bnt04T006312	920	925	G-box	CACGTG	cis-acting regulatory element involved in light responsiveness
Bnt04T006312	1417	1422	G-box	CACGTC	cis-acting regulatory element involved in light responsiveness
Bnt04T006312	1514	1522	G-box	TAACACGTAG	cis-acting regulatory element involved in light responsiveness
Bnt04T006312	540	544	CGTCA-motif	CGTCA	cis-acting regulatory element involved in the MeJA-responsiveness
Bnt04T006312	1134	1138	CGTCA-motif	CGTCA	cis-acting regulatory element involved in the MeJA-responsiveness
Bnt04T006312	1423	1431	I-box	TGATAATGT	part of a light responsive element
Bnt04T006312	920	925	ABRE	CACGTG	cis-acting element involved in the abscisic acid responsiveness
Bnt04T006312	921	925	ABRE	ACGTG	cis-acting element involved in the abscisic acid responsiveness
Bnt04T006312	1348	1352	ABRE	ACGTG	cis-acting element involved in the abscisic acid responsiveness
Bnt04T006312	1418	1422	ABRE	ACGTG	cis-acting element involved in the abscisic acid responsiveness
Bnt04T006312	915	921	GCN4_motif	TGAGTCA	cis-regulatory element involved in endosperm expression
Bnt04T006312	540	544	TGACG-motif	TGACG	cis-acting regulatory element involved in the MeJA-responsiveness
Bnt04T006312	1134	1138	TGACG-motif	TGACG	cis-acting regulatory element involved in the MeJA-responsiveness
Bnt04T006312	1402	1409	chs-CMA1a	TTACTTAA	part of a light responsive element
Bnt04T006608	1040	1045	TGA-element	AACGAC	auxin-responsive element
Bnt04T006608	1191	1196	TGA-element	AACGAC	auxin-responsive element
Bnt04T006608	1227	1232	TGA-element	AACGAC	auxin-responsive element
Bnt04T006608	1261	1266	TGA-element	AACGAC	auxin-responsive element
Bnt04T006608	1406	1411	TGA-element	AACGAC	auxin-responsive element
Bnt04T006608	1579	1584	TGA-element	AACGAC	auxin-responsive element
Bnt04T006608	1609	1614	TGA-element	AACGAC	auxin-responsive element
Bnt04T006608	1630	1635	TGA-element	AACGAC	auxin-responsive element
Bnt04T006608	1279	1287	TC-rich repeats	GTTTTCTTAC	cis-acting element involved in defense and stress responsiveness
Bnt04T006608	1620	1625	MBS	CAACTG	MYB binding site involved in drought-inducibility
Bnt04T006608	767	773	P-box	CCTTTTG	gibberellin-responsive element
Bnt04T006608	76	81	ARE	AAACCA	cis-acting regulatory element essential for the anaerobic induction
Bnt04T006608	1081	1086	ARE	AAACCA	cis-acting regulatory element essential for the anaerobic induction
Bnt04T006608	1304	1309	ARE	AAACCA	cis-acting regulatory element essential for the anaerobic induction
Bnt04T006608	1842	1847	CCAAT-box	CAACGG	MYBHv1 binding site
Bnt04T006608	1987	1995	TCA-element	CCATCTTTTT	cis-acting element involved in salicylic acid responsiveness
Bnt04T006608	356	362	TATC-box	TATCCCA	cis-acting element involved in gibberellin-responsiveness
Bnt04T006608	1116	1121	LTR	CCGAAA	cis-acting element involved in low-temperature responsiveness
Bnt04T006608	259	264	Box 4	ATTAAT	part of a conserved DNA module involved in light responsiveness
Bnt04T006608	1309	1314	Box 4	ATTAAT	part of a conserved DNA module involved in light responsiveness
Bnt04T006608	1326	1331	Box 4	ATTAAT	part of a conserved DNA module involved in light responsiveness
Bnt04T006608	1274	1282	ACE	CTAACGTATT	cis-acting element involved in light responsiveness
Bnt04T006608	1952	1957	G-Box	CACGTG	cis-acting regulatory element involved in light responsiveness
Bnt04T006608	1952	1957	G-box	CACGTG	cis-acting regulatory element involved in light responsiveness
Bnt04T006608	995	999	CGTCA-motif	CGTCA	cis-acting regulatory element involved in the MeJA-responsiveness
Bnt04T006608	998	1002	CGTCA-motif	CGTCA	cis-acting regulatory element involved in the MeJA-responsiveness
Bnt04T006608	1279	1284	TCT-motif	TCTTAC	part of a light responsive element
Bnt04T006608	1755	1767	AT1-motif	AATTATTTTTTATT	part of a light responsive module
Bnt04T006608	995	999	TGACG-motif	TGACG	cis-acting regulatory element involved in the MeJA-responsiveness
Bnt04T006608	998	1002	TGACG-motif	TGACG	cis-acting regulatory element involved in the MeJA-responsiveness
Bnt04T006608	682	689	AE-box	AGAAACAA	part of a module for light response
Bnt04T006608	1952	1957	ABRE	CACGTG	cis-acting element involved in the abscisic acid responsiveness
Bnt04T006608	1953	1957	ABRE	ACGTG	cis-acting element involved in the abscisic acid responsiveness
Bnt04T006608	1089	1095	GARE-motif	TCTGTTG	gibberellin-responsive element
Bnt04T006608	1411	1417	GARE-motif	TCTGTTG	gibberellin-responsive element
Bnt04T006609	425	433	TC-rich repeats	GTTTTCTTAC	cis-acting element involved in defense and stress responsiveness
Bnt04T006609	48	54	GATA-motif	GATAGGA	part of a light responsive element
Bnt04T006609	56	61	TGA-element	AACGAC	auxin-responsive element
Bnt04T006609	73	78	TGA-element	AACGAC	auxin-responsive element
Bnt04T006609	91	96	TGA-element	AACGAC	auxin-responsive element
Bnt04T006609	140	145	TGA-element	AACGAC	auxin-responsive element
Bnt04T006609	170	175	TGA-element	AACGAC	auxin-responsive element
Bnt04T006609	240	245	TGA-element	AACGAC	auxin-responsive element
Bnt04T006609	257	262	TGA-element	AACGAC	auxin-responsive element
Bnt04T006609	275	280	TGA-element	AACGAC	auxin-responsive element
Bnt04T006609	316	321	TGA-element	AACGAC	auxin-responsive element
Bnt04T006609	414	419	TGA-element	AACGAC	auxin-responsive element
Bnt04T006609	432	437	TGA-element	AACGAC	auxin-responsive element
Bnt04T006609	581	586	TGA-element	AACGAC	auxin-responsive element
Bnt04T006609	646	651	TGA-element	AACGAC	auxin-responsive element
Bnt04T006609	683	688	TGA-element	AACGAC	auxin-responsive element
Bnt04T006609	990	998	TCA-element	CCATCTTTTT	cis-acting element involved in salicylic acid responsiveness
Bnt04T006609	356	361	ARE	AAACCA	cis-acting regulatory element essential for the anaerobic induction
Bnt04T006609	1893	1898	ARE	AAACCA	cis-acting regulatory element essential for the anaerobic induction
Bnt04T006609	1015	1020	Box 4	ATTAAT	part of a conserved DNA module involved in light responsiveness
Bnt04T006609	1307	1312	Box 4	ATTAAT	part of a conserved DNA module involved in light responsiveness
Bnt04T006609	1812	1817	A-box	CCGTCC	cis-acting regulatory element
Bnt04T006609	457	461	CGTCA-motif	CGTCA	cis-acting regulatory element involved in the MeJA-responsiveness
Bnt04T006609	1267	1271	CGTCA-motif	CGTCA	cis-acting regulatory element involved in the MeJA-responsiveness
Bnt04T006609	1407	1411	CGTCA-motif	CGTCA	cis-acting regulatory element involved in the MeJA-responsiveness
Bnt04T006609	342	347	G-box	TACGTG	cis-acting regulatory element involved in light responsiveness
Bnt04T006609	1178	1186	G-box	TAACACGTAG	cis-acting regulatory element involved in light responsiveness
Bnt04T006609	1181	1186	G-box	TACGTG	cis-acting regulatory element involved in light responsiveness
Bnt04T006609	457	461	TGACG-motif	TGACG	cis-acting regulatory element involved in the MeJA-responsiveness
Bnt04T006609	1267	1271	TGACG-motif	TGACG	cis-acting regulatory element involved in the MeJA-responsiveness
Bnt04T006609	1407	1411	TGACG-motif	TGACG	cis-acting regulatory element involved in the MeJA-responsiveness
Bnt04T006609	1463	1469	GCN4_motif	TGAGTCA	cis-regulatory element involved in endosperm expression
Bnt04T006609	1846	1852	GCN4_motif	TGAGTCA	cis-regulatory element involved in endosperm expression
Bnt04T006609	343	347	ABRE	ACGTG	cis-acting element involved in the abscisic acid responsiveness
Bnt04T006609	1179	1187	ABRE	GCAACGTGTC	cis-acting element involved in the abscisic acid responsiveness
Bnt04T006609	1181	1185	ABRE	ACGTG	cis-acting element involved in the abscisic acid responsiveness
Bnt04T006609	1377	1383	ABRE	AACCCGG	cis-acting element involved in the abscisic acid responsiveness
Bnt04T006609	1317	1325	I-box	TGATAATGT	part of a light responsive element
Bnt04T006609	375	382	AE-box	AGAAACAA	part of a module for light response
Bnt04T006609	1198	1205	AE-box	AGAAACAA	part of a module for light response
Bnt04T006610	1277	1287	MBSI	TTTTTACGGTTA	MYB binding site involved in flavonoid biosynthetic genes regulation
Bnt04T006610	1380	1386	GCN4_motif	TGAGTCA	cis-regulatory element involved in endosperm expression
Bnt04T006610	79	85	GARE-motif	TCTGTTG	gibberellin-responsive element
Bnt04T006610	1226	1230	ABRE	ACGTG	cis-acting element involved in the abscisic acid responsiveness
Bnt04T006610	1824	1828	ABRE	ACGTG	cis-acting element involved in the abscisic acid responsiveness
Bnt04T006610	1914	1922	TCA-element	CCATCTTTTT	cis-acting element involved in salicylic acid responsiveness
Bnt04T006610	141	146	CCAAT-box	CAACGG	MYBHv1 binding site
Bnt04T006610	985	990	ARE	AAACCA	cis-acting regulatory element essential for the anaerobic induction
Bnt04T006610	1635	1640	ARE	AAACCA	cis-acting regulatory element essential for the anaerobic induction
Bnt04T006610	1225	1230	G-Box	CACGTT	cis-acting regulatory element involved in light responsiveness
Bnt04T006610	1824	1829	G-Box	CACGTT	cis-acting regulatory element involved in light responsiveness
Bnt04T006610	711	716	Box 4	ATTAAT	part of a conserved DNA module involved in light responsiveness
Bnt04T006610	1546	1551	Box 4	ATTAAT	part of a conserved DNA module involved in light responsiveness
Bnt04T006610	1110	1115	MBS	CAACTG	MYB binding site involved in drought-inducibility
Bnt04T006610	1174	1179	MBS	CAACTG	MYB binding site involved in drought-inducibility
Bnt04T006610	1308	1316	TC-rich repeats	GTTTTCTTAC	cis-acting element involved in defense and stress responsiveness
Bnt04T006610	93	98	TGA-element	AACGAC	auxin-responsive element
Bnt04T006610	180	185	TGA-element	AACGAC	auxin-responsive element
Bnt04T006610	859	867	circadian	CAAAGATATC	cis-acting regulatory element involved in circadian control
Bnt04T006823	1226	1231	TCT-motif	TCTTAC	part of a light responsive element
Bnt04T006823	30	35	G-box	TACGTG	cis-acting regulatory element involved in light responsiveness
Bnt04T006823	1452	1457	G-box	TACGTG	cis-acting regulatory element involved in light responsiveness
Bnt04T006823	1790	1795	G-box	CACGTG	cis-acting regulatory element involved in light responsiveness
Bnt04T006823	430	437	AE-box	AGAAACTT	part of a module for light response
Bnt04T006823	31	35	ABRE	ACGTG	cis-acting element involved in the abscisic acid responsiveness
Bnt04T006823	1452	1456	ABRE	ACGTG	cis-acting element involved in the abscisic acid responsiveness
Bnt04T006823	1790	1795	ABRE	CACGTG	cis-acting element involved in the abscisic acid responsiveness
Bnt04T006823	1791	1795	ABRE	ACGTG	cis-acting element involved in the abscisic acid responsiveness
Bnt04T006823	1979	1985	GARE-motif	TCTGTTG	gibberellin-responsive element
Bnt04T006823	193	199	P-box	CCTTTTG	gibberellin-responsive element
Bnt04T006823	47	52	TGA-element	AACGAC	auxin-responsive element
Bnt04T006823	224	229	TGA-element	AACGAC	auxin-responsive element
Bnt04T006823	241	246	TGA-element	AACGAC	auxin-responsive element
Bnt04T006823	337	342	MBS	CAACTG	MYB binding site involved in drought-inducibility
Bnt04T006823	1592	1597	LTR	CCGAAA	cis-acting element involved in low-temperature responsiveness
Bnt04T006823	415	420	A-box	CCGTCC	cis-acting regulatory element
Bnt04T006823	1917	1928	ACA-motif	ATCGACAGCCATT	part of gapA in (gapA-CMA1) involved with light responsiveness
Bnt04T006823	732	737	Box 4	ATTAAT	part of a conserved DNA module involved in light responsiveness
Bnt04T006823	790	795	Box 4	ATTAAT	part of a conserved DNA module involved in light responsiveness
Bnt04T006823	1365	1370	Box 4	ATTAAT	part of a conserved DNA module involved in light responsiveness
Bnt04T006823	1614	1619	Box 4	ATTAAT	part of a conserved DNA module involved in light responsiveness
Bnt04T006823	614	622	ACE	GACACGTATG	cis-acting element involved in light responsiveness
Bnt04T006823	1790	1795	G-Box	CACGTG	cis-acting regulatory element involved in light responsiveness
Bnt04T006823	919	924	ARE	AAACCA	cis-acting regulatory element essential for the anaerobic induction
Bnt04T006823	1297	1302	ARE	AAACCA	cis-acting regulatory element essential for the anaerobic induction
Bnt04T006823	1541	1546	ARE	AAACCA	cis-acting regulatory element essential for the anaerobic induction
Bnt04T006823	1573	1578	ARE	AAACCA	cis-acting regulatory element essential for the anaerobic induction
Bnt04T006823	1232	1237	CCAAT-box	CAACGG	MYBHv1 binding site
Bnt05T007683	448	453	MBS	CAACTG	MYB binding site involved in drought-inducibility
Bnt05T007683	104	109	ARE	AAACCA	cis-acting regulatory element essential for the anaerobic induction
Bnt05T007683	297	302	ARE	AAACCA	cis-acting regulatory element essential for the anaerobic induction
Bnt05T007683	688	693	ARE	AAACCA	cis-acting regulatory element essential for the anaerobic induction
Bnt05T007683	1467	1472	ARE	AAACCA	cis-acting regulatory element essential for the anaerobic induction
Bnt05T007683	1563	1568	ARE	AAACCA	cis-acting regulatory element essential for the anaerobic induction
Bnt05T007683	1637	1642	ARE	AAACCA	cis-acting regulatory element essential for the anaerobic induction
Bnt05T007683	1740	1745	ARE	AAACCA	cis-acting regulatory element essential for the anaerobic induction
Bnt05T007683	1839	1844	ARE	AAACCA	cis-acting regulatory element essential for the anaerobic induction
Bnt05T007683	1937	1942	ARE	AAACCA	cis-acting regulatory element essential for the anaerobic induction
Bnt05T007683	592	597	LTR	CCGAAA	cis-acting element involved in low-temperature responsiveness
Bnt05T007683	1491	1495	CGTCA-motif	CGTCA	cis-acting regulatory element involved in the MeJA-responsiveness
Bnt05T007683	1494	1498	CGTCA-motif	CGTCA	cis-acting regulatory element involved in the MeJA-responsiveness
Bnt05T007683	1661	1665	CGTCA-motif	CGTCA	cis-acting regulatory element involved in the MeJA-responsiveness
Bnt05T007683	1664	1668	CGTCA-motif	CGTCA	cis-acting regulatory element involved in the MeJA-responsiveness
Bnt05T007683	1764	1768	CGTCA-motif	CGTCA	cis-acting regulatory element involved in the MeJA-responsiveness
Bnt05T007683	1767	1771	CGTCA-motif	CGTCA	cis-acting regulatory element involved in the MeJA-responsiveness
Bnt05T007683	315	320	G-box	CACGAC	cis-acting regulatory element involved in light responsiveness
Bnt05T007683	1011	1016	G-box	CACGAC	cis-acting regulatory element involved in light responsiveness
Bnt05T007683	1796	1808	AT1-motif	AATTATTTTTTATT	part of a light responsive module
Bnt05T007683	1032	1037	Sp1	GGGCGG	light responsive element
Bnt05T007683	391	399.5	Gap-box	CAAATGAA(A/G)A	part of a light responsive element
Bnt05T007683	1491	1495	TGACG-motif	TGACG	cis-acting regulatory element involved in the MeJA-responsiveness
Bnt05T007683	1494	1498	TGACG-motif	TGACG	cis-acting regulatory element involved in the MeJA-responsiveness
Bnt05T007683	1661	1665	TGACG-motif	TGACG	cis-acting regulatory element involved in the MeJA-responsiveness
Bnt05T007683	1664	1668	TGACG-motif	TGACG	cis-acting regulatory element involved in the MeJA-responsiveness
Bnt05T007683	1764	1768	TGACG-motif	TGACG	cis-acting regulatory element involved in the MeJA-responsiveness
Bnt05T007683	1767	1771	TGACG-motif	TGACG	cis-acting regulatory element involved in the MeJA-responsiveness
Bnt05T007683	225	231	GCN4_motif	TGAGTCA	cis-regulatory element involved in endosperm expression
Bnt05T007747	617	622	Box 4	ATTAAT	part of a conserved DNA module involved in light responsiveness
Bnt05T007747	910	915	Box 4	ATTAAT	part of a conserved DNA module involved in light responsiveness
Bnt05T007747	1079	1084	Box 4	ATTAAT	part of a conserved DNA module involved in light responsiveness
Bnt05T007747	1636	1644	TCA-element	CCATCTTTTT	cis-acting element involved in salicylic acid responsiveness
Bnt05T007747	7	14	GA-motif	ATAGATAA	part of a light responsive element
Bnt05T007747	53	60	GA-motif	ATAGATAA	part of a light responsive element
Bnt05T007747	34	39	ARE	AAACCA	cis-acting regulatory element essential for the anaerobic induction
Bnt05T007747	201	206	ARE	AAACCA	cis-acting regulatory element essential for the anaerobic induction
Bnt05T007747	985	990	TGA-element	AACGAC	auxin-responsive element
Bnt05T007747	1873	1877	ABRE	ACGTG	cis-acting element involved in the abscisic acid responsiveness
Bnt05T007747	691	698	chs-CMA1a	TTACTTAA	part of a light responsive element
Bnt05T007747	155	160	TCT-motif	TCTTAC	part of a light responsive element
Bnt05T007747	287	292	TCT-motif	TCTTAC	part of a light responsive element
Bnt05T007747	346	351	TCT-motif	TCTTAC	part of a light responsive element
Bnt05T007747	1347	1352	TCT-motif	TCTTAC	part of a light responsive element
Bnt05T007747	618	628	Unnamed__1	GAATTTAATTAA	60K protein binding site
Bnt05T007747	849	859	Unnamed__1	GAATTTAATTAA	60K protein binding site
Bnt05T007747	1401	1406	G-box	CACGAC	cis-acting regulatory element involved in light responsiveness
Bnt05T007747	1873	1878	G-box	CACGTC	cis-acting regulatory element involved in light responsiveness
Bnt05T008871	1637	1642	G-box	CACGTC	cis-acting regulatory element involved in light responsiveness
Bnt05T008871	1658	1663	G-box	TACGTG	cis-acting regulatory element involved in light responsiveness
Bnt05T008871	1889	1894	G-box	CACGTC	cis-acting regulatory element involved in light responsiveness
Bnt05T008871	415	419	CGTCA-motif	CGTCA	cis-acting regulatory element involved in the MeJA-responsiveness
Bnt05T008871	1593	1597	CGTCA-motif	CGTCA	cis-acting regulatory element involved in the MeJA-responsiveness
Bnt05T008871	827	836	I-box	AAGATAAGGCT	part of a light responsive element
Bnt05T008871	1637	1641	ABRE	ACGTG	cis-acting element involved in the abscisic acid responsiveness
Bnt05T008871	1658	1662	ABRE	ACGTG	cis-acting element involved in the abscisic acid responsiveness
Bnt05T008871	1890	1894	ABRE	ACGTG	cis-acting element involved in the abscisic acid responsiveness
Bnt05T008871	863	870	chs-CMA1a	TTACTTAA	part of a light responsive element
Bnt05T008871	415	419	TGACG-motif	TGACG	cis-acting regulatory element involved in the MeJA-responsiveness
Bnt05T008871	1593	1597	TGACG-motif	TGACG	cis-acting regulatory element involved in the MeJA-responsiveness
Bnt05T008871	310	316	P-box	CCTTTTG	gibberellin-responsive element
Bnt05T008871	1581	1587	P-box	CCTTTTG	gibberellin-responsive element
Bnt05T008871	547	555	circadian	CAAAGATATC	cis-acting regulatory element involved in circadian control
Bnt05T008871	1854	1860	MRE	AACCTAA	MYB binding site involved in light responsiveness
Bnt05T008871	118	123	Box 4	ATTAAT	part of a conserved DNA module involved in light responsiveness
Bnt05T008871	145	150	Box 4	ATTAAT	part of a conserved DNA module involved in light responsiveness
Bnt05T008871	172	177	Box 4	ATTAAT	part of a conserved DNA module involved in light responsiveness
Bnt05T008871	187	192	Box 4	ATTAAT	part of a conserved DNA module involved in light responsiveness
Bnt05T008871	231	236	Box 4	ATTAAT	part of a conserved DNA module involved in light responsiveness
Bnt05T008871	541	546	Box 4	ATTAAT	part of a conserved DNA module involved in light responsiveness
Bnt05T008871	959	964	Box 4	ATTAAT	part of a conserved DNA module involved in light responsiveness
Bnt05T008871	1016	1021	Box 4	ATTAAT	part of a conserved DNA module involved in light responsiveness
Bnt05T008871	1304	1309	Box 4	ATTAAT	part of a conserved DNA module involved in light responsiveness
Bnt05T008871	1824	1829	Box 4	ATTAAT	part of a conserved DNA module involved in light responsiveness
Bnt05T008871	992	1000	ACE	CTAACGTATT	cis-acting element involved in light responsiveness
Bnt05T008871	1798	1806	ACE	GACACGTATG	cis-acting element involved in light responsiveness
Bnt05T008871	969	977	TCA-element	CCATCTTTTT	cis-acting element involved in salicylic acid responsiveness
Bnt05T008871	1440	1448	TCA-element	CCATCTTTTT	cis-acting element involved in salicylic acid responsiveness
Bnt06T009281	110	115	G-Box	CACGTT	cis-acting regulatory element involved in light responsiveness
Bnt06T009281	337	342	G-Box	CACGTT	cis-acting regulatory element involved in light responsiveness
Bnt06T009281	179	184	Box 4	ATTAAT	part of a conserved DNA module involved in light responsiveness
Bnt06T009281	493	498	Box 4	ATTAAT	part of a conserved DNA module involved in light responsiveness
Bnt06T009281	1242	1247	Box 4	ATTAAT	part of a conserved DNA module involved in light responsiveness
Bnt06T009281	886	891	LTR	CCGAAA	cis-acting element involved in low-temperature responsiveness
Bnt06T009281	1694	1699	LTR	CCGAAA	cis-acting element involved in low-temperature responsiveness
Bnt06T009281	890	895	A-box	CCGTCC	cis-acting regulatory element
Bnt06T009281	487	494	GA-motif	ATAGATAA	part of a light responsive element
Bnt06T009281	28	33	GT1-motif	GGTTAA	light responsive element
Bnt06T009281	424	429	GT1-motif	GGTTAA	light responsive element
Bnt06T009281	1420	1425	CAT-box	GCCACT	cis-acting regulatory element related to meristem expression
Bnt06T009281	1866	1871	CAT-box	GCCACT	cis-acting regulatory element related to meristem expression
Bnt06T009281	237	242	ARE	AAACCA	cis-acting regulatory element essential for the anaerobic induction
Bnt06T009281	314	319	ARE	AAACCA	cis-acting regulatory element essential for the anaerobic induction
Bnt06T009281	1479	1484	ARE	AAACCA	cis-acting regulatory element essential for the anaerobic induction
Bnt06T009281	1881	1886	ARE	AAACCA	cis-acting regulatory element essential for the anaerobic induction
Bnt06T009281	989	994	TGA-element	AACGAC	auxin-responsive element
Bnt06T009281	1959	1964	TGA-element	AACGAC	auxin-responsive element
Bnt06T009281	1980	1985	TGA-element	AACGAC	auxin-responsive element
Bnt06T009281	111	115	ABRE	ACGTG	cis-acting element involved in the abscisic acid responsiveness
Bnt06T009281	338	342	ABRE	ACGTG	cis-acting element involved in the abscisic acid responsiveness
Bnt06T009281	1221	1229	I-box	TGATAATGT	part of a light responsive element
Bnt06T009281	519	524	TCT-motif	TCTTAC	part of a light responsive element
Bnt06T009281	1760	1768	O2-site	GTTGACGTGA	cis-acting regulatory element involved in zein metabolism regulation
Bnt06T009281	335	342	G-box	TAAACGTG	cis-acting regulatory element involved in light responsiveness
Bnt06T009448	412	420	TC-rich repeats	ATTCTCTAAC	cis-acting element involved in defense and stress responsiveness
Bnt06T009448	460	469	GATA-motif	AAGATAAGATT	part of a light responsive element
Bnt06T009448	1335	1343	circadian	CAAAGATATC	cis-acting regulatory element involved in circadian control
Bnt06T009448	1121	1126	TGA-element	AACGAC	auxin-responsive element
Bnt06T009448	978	983	G-Box	CACGTT	cis-acting regulatory element involved in light responsiveness
Bnt06T009448	578	583	Box 4	ATTAAT	part of a conserved DNA module involved in light responsiveness
Bnt06T009448	700	705	LTR	CCGAAA	cis-acting element involved in low-temperature responsiveness
Bnt06T009448	1160	1165	LTR	CCGAAA	cis-acting element involved in low-temperature responsiveness
Bnt06T009448	343	352	3-AF1 binding site	TAAGAGAGGAA	light responsive element
Bnt06T009448	295	302	GA-motif	ATAGATAA	part of a light responsive element
Bnt06T009448	1478	1483	ARE	AAACCA	cis-acting regulatory element essential for the anaerobic induction
Bnt06T009448	289	294	TCT-motif	TCTTAC	part of a light responsive element
Bnt06T009448	1374	1378	CGTCA-motif	CGTCA	cis-acting regulatory element involved in the MeJA-responsiveness
Bnt06T009448	1124	1129	G-box	CACGTC	cis-acting regulatory element involved in light responsiveness
Bnt06T009448	1519	1524	G-box	CACGAC	cis-acting regulatory element involved in light responsiveness
Bnt06T009448	1003	1008	GC-motif	CCCCCG	enhancer-like element involved in anoxic specific inducibility
Bnt06T009448	978	982	ABRE	ACGTG	cis-acting element involved in the abscisic acid responsiveness
Bnt06T009448	1125	1129	ABRE	ACGTG	cis-acting element involved in the abscisic acid responsiveness
Bnt06T009448	1183	1192	I-box	AAGATAAGGCT	part of a light responsive element
Bnt06T009448	1184	1191	I-box	AGATAAGG	part of a light responsive element
Bnt06T009448	1193	1201	I-box	gGATAAGGTG	part of a light responsive element
Bnt06T009448	183	189	TCCC-motif	TCTCCCT	part of a light responsive element
Bnt06T009448	1284	1290	TCCC-motif	TCTCCCT	part of a light responsive element
Bnt06T009448	1547	1553	TCCC-motif	TCTCCCT	part of a light responsive element
Bnt06T009448	1374	1378	TGACG-motif	TGACG	cis-acting regulatory element involved in the MeJA-responsiveness
Bnt06T009449	1374	1382	O2-site	GATGACATGG	cis-acting regulatory element involved in zein metabolism regulation
Bnt06T009449	1536	1544	G-box	TAACACGTAG	cis-acting regulatory element involved in light responsiveness
Bnt06T009449	1442	1446	CGTCA-motif	CGTCA	cis-acting regulatory element involved in the MeJA-responsiveness
Bnt06T009449	29	34	TCT-motif	TCTTAC	part of a light responsive element
Bnt06T009449	1009	1014	TCT-motif	TCTTAC	part of a light responsive element
Bnt06T009449	1166	1171	TCT-motif	TCTTAC	part of a light responsive element
Bnt06T009449	1442	1446	TGACG-motif	TGACG	cis-acting regulatory element involved in the MeJA-responsiveness
Bnt06T009449	852	860.5	Gap-box	CAAATGAA(A/G)A	part of a light responsive element
Bnt06T009449	1848	1854	TCCC-motif	TCTCCCT	part of a light responsive element
Bnt06T009449	290	297	AE-box	AGAAACAA	part of a module for light response
Bnt06T009449	1843	1850	AE-box	AGAAACTT	part of a module for light response
Bnt06T009449	1539	1543	ABRE	ACGTG	cis-acting element involved in the abscisic acid responsiveness
Bnt06T009449	273	281	circadian	CAAAGATATC	cis-acting regulatory element involved in circadian control
Bnt06T009449	1760	1765	TGA-element	AACGAC	auxin-responsive element
Bnt06T009449	1009	1018	TC-rich repeats	GTTTTCTTAC	cis-acting element involved in defense and stress responsiveness
Bnt06T009449	1744	1752	TC-rich repeats	ATTCTCTAAC	cis-acting element involved in defense and stress responsiveness
Bnt06T009449	571	579	ATCT-motif	AATCTAATCC	part of a conserved DNA module involved in light responsiveness
Bnt06T009449	741	747	P-box	CCTTTTG	gibberellin-responsive element
Bnt06T009449	839	844	ARE	AAACCA	cis-acting regulatory element essential for the anaerobic induction
Bnt06T009449	998	1003	ARE	AAACCA	cis-acting regulatory element essential for the anaerobic induction
Bnt06T009449	1083	1088	ARE	AAACCA	cis-acting regulatory element essential for the anaerobic induction
Bnt06T009449	425	430	CAT-box	GCCACT	cis-acting regulatory element related to meristem expression
Bnt06T009449	1903	1908	CAT-box	GCCACT	cis-acting regulatory element related to meristem expression
Bnt06T009449	1515	1523	TCA-element	CCATCTTTTT	cis-acting element involved in salicylic acid responsiveness
Bnt06T009449	70	76	TATC-box	TATCCCA	cis-acting element involved in gibberellin-responsiveness
Bnt06T009449	615	620	LTR	CCGAAA	cis-acting element involved in low-temperature responsiveness
Bnt06T009449	1034	1042	ACE	CTAACGTATT	cis-acting element involved in light responsiveness
Bnt06T009449	1539	1544	G-Box	CACGTT	cis-acting regulatory element involved in light responsiveness
Bnt06T009449	364	369	Box 4	ATTAAT	part of a conserved DNA module involved in light responsiveness
Bnt06T009449	1271	1276	Box 4	ATTAAT	part of a conserved DNA module involved in light responsiveness
Bnt06T009450	666	671	CAT-box	GCCACT	cis-acting regulatory element related to meristem expression
Bnt06T009450	693	698	CAT-box	GCCACT	cis-acting regulatory element related to meristem expression
Bnt06T009450	1539	1544	ARE	AAACCA	cis-acting regulatory element essential for the anaerobic induction
Bnt06T009450	1823	1831	TCA-element	CCATCTTTTT	cis-acting element involved in salicylic acid responsiveness
Bnt06T009450	1261	1266	GT1-motif	GGTTAA	light responsive element
Bnt06T009450	1562	1568	GT1-motif	GGTTAAT	light responsive element
Bnt06T009450	1563	1568	GT1-motif	GGTTAA	light responsive element
Bnt06T009450	111	116	LTR	CCGAAA	cis-acting element involved in low-temperature responsiveness
Bnt06T009450	628	633	LTR	CCGAAA	cis-acting element involved in low-temperature responsiveness
Bnt06T009450	293	298	Box 4	ATTAAT	part of a conserved DNA module involved in light responsiveness
Bnt06T009450	461	466	Box 4	ATTAAT	part of a conserved DNA module involved in light responsiveness
Bnt06T009450	1077	1082	Box 4	ATTAAT	part of a conserved DNA module involved in light responsiveness
Bnt06T009450	797	802	TGA-element	AACGAC	auxin-responsive element
Bnt06T009450	1172	1180	GATA-motif	AAGGATAAGG	part of a light responsive element
Bnt06T009450	1527	1535	GATA-motif	AAGGATAAGG	part of a light responsive element
Bnt06T009450	755	762	chs-CMA1a	TTACTTAA	part of a light responsive element
Bnt06T009450	1273	1280	chs-CMA1a	TTACTTAA	part of a light responsive element
Bnt06T009450	434	438	TGACG-motif	TGACG	cis-acting regulatory element involved in the MeJA-responsiveness
Bnt06T009450	1144	1148	TGACG-motif	TGACG	cis-acting regulatory element involved in the MeJA-responsiveness
Bnt06T009450	1857	1861	TGACG-motif	TGACG	cis-acting regulatory element involved in the MeJA-responsiveness
Bnt06T009450	1841	1847	TCCC-motif	TCTCCCT	part of a light responsive element
Bnt06T009450	1604	1611	AE-box	AGAAACTT	part of a module for light response
Bnt06T009450	308	312	ABRE	ACGTG	cis-acting element involved in the abscisic acid responsiveness
Bnt06T009450	307	312	G-box	TACGTG	cis-acting regulatory element involved in light responsiveness
Bnt06T009450	434	438	CGTCA-motif	CGTCA	cis-acting regulatory element involved in the MeJA-responsiveness
Bnt06T009450	1144	1148	CGTCA-motif	CGTCA	cis-acting regulatory element involved in the MeJA-responsiveness
Bnt06T009450	1857	1861	CGTCA-motif	CGTCA	cis-acting regulatory element involved in the MeJA-responsiveness
Bnt06T009450	935	940	Sp1	GGGCGG	light responsive element
Bnt06T009450	189	194	TCT-motif	TCTTAC	part of a light responsive element
Bnt06T009450	238	243	TCT-motif	TCTTAC	part of a light responsive element
Bnt06T009451	1879	1885	GCN4_motif	TGAGTCA	cis-regulatory element involved in endosperm expression
Bnt06T009451	1419	1423	ABRE	ACGTG	cis-acting element involved in the abscisic acid responsiveness
Bnt06T009451	1680	1684	ABRE	ACGTG	cis-acting element involved in the abscisic acid responsiveness
Bnt06T009451	1113	1120	AE-box	AGAAACTT	part of a module for light response
Bnt06T009451	138	147	I-box	cCATATCCAAT	part of a light responsive element
Bnt06T009451	1207	1216	I-box	GTATAAGGCC	part of a light responsive element
Bnt06T009451	852	856	TGACG-motif	TGACG	cis-acting regulatory element involved in the MeJA-responsiveness
Bnt06T009451	242	247	TCT-motif	TCTTAC	part of a light responsive element
Bnt06T009451	1344	1349	TCT-motif	TCTTAC	part of a light responsive element
Bnt06T009451	852	856	CGTCA-motif	CGTCA	cis-acting regulatory element involved in the MeJA-responsiveness
Bnt06T009451	498	506	AT-rich sequence	TAAAATACT	element for maximal elicitor-mediated activation (2copies)
Bnt06T009451	1543	1548	G-box	CACGAC	cis-acting regulatory element involved in light responsiveness
Bnt06T009451	1555	1560	G-box	CACGAC	cis-acting regulatory element involved in light responsiveness
Bnt06T009451	1677	1685	G-box	TAACACGTAG	cis-acting regulatory element involved in light responsiveness
Bnt06T009451	1419	1424	G-Box	CACGTT	cis-acting regulatory element involved in light responsiveness
Bnt06T009451	1680	1685	G-Box	CACGTT	cis-acting regulatory element involved in light responsiveness
Bnt06T009451	999	1004	Box 4	ATTAAT	part of a conserved DNA module involved in light responsiveness
Bnt06T009451	1312	1317	Box 4	ATTAAT	part of a conserved DNA module involved in light responsiveness
Bnt06T009451	1490	1495	Box 4	ATTAAT	part of a conserved DNA module involved in light responsiveness
Bnt06T009451	299	305	TATC-box	TATCCCA	cis-acting element involved in gibberellin-responsiveness
Bnt06T009451	1690	1697	GA-motif	ATAGATAA	part of a light responsive element
Bnt06T009451	1073	1078	GT1-motif	GGTTAA	light responsive element
Bnt06T009451	1418	1426	Box II	ACACGTTGT	part of a light responsive element
Bnt06T009451	487	492	CCAAT-box	CAACGG	MYBHv1 binding site
Bnt06T009451	86	91	ARE	AAACCA	cis-acting regulatory element essential for the anaerobic induction
Bnt06T009451	389	396	ATC-motif	AGTAATCT	part of a conserved DNA module involved in light responsiveness
Bnt06T009451	242	250	TC-rich repeats	GTTTTCTTAC	cis-acting element involved in defense and stress responsiveness
Bnt06T009452	1114	1121	G-box	TAAACGTG	cis-acting regulatory element involved in light responsiveness
Bnt06T009452	1133	1140	G-box	TAAACGTG	cis-acting regulatory element involved in light responsiveness
Bnt06T009452	1723	1728	G-box	TACGTG	cis-acting regulatory element involved in light responsiveness
Bnt06T009452	401	410	AT-rich element	ATAGAAATCAA	binding site of AT-rich DNA binding protein (ATBP-1)
Bnt06T009452	1101	1105	CGTCA-motif	CGTCA	cis-acting regulatory element involved in the MeJA-responsiveness
Bnt06T009452	497	505	I-box	TAGATAACC	part of a light responsive element
Bnt06T009452	1117	1121	ABRE	ACGTG	cis-acting element involved in the abscisic acid responsiveness
Bnt06T009452	1136	1140	ABRE	ACGTG	cis-acting element involved in the abscisic acid responsiveness
Bnt06T009452	1723	1727	ABRE	ACGTG	cis-acting element involved in the abscisic acid responsiveness
Bnt06T009452	658	664	GARE-motif	TCTGTTG	gibberellin-responsive element
Bnt06T009452	855	861	GARE-motif	TCTGTTG	gibberellin-responsive element
Bnt06T009452	1101	1105	TGACG-motif	TGACG	cis-acting regulatory element involved in the MeJA-responsiveness
Bnt06T009452	403	411	circadian	CAAAGATATC	cis-acting regulatory element involved in circadian control
Bnt06T009452	472	477	TGA-element	AACGAC	auxin-responsive element
Bnt06T009452	1121	1126	TGA-element	AACGAC	auxin-responsive element
Bnt06T009452	1266	1274	TC-rich repeats	ATTCTCTAAC	cis-acting element involved in defense and stress responsiveness
Bnt06T009452	1116	1121	G-Box	CACGTT	cis-acting regulatory element involved in light responsiveness
Bnt06T009452	1135	1140	G-Box	CACGTT	cis-acting regulatory element involved in light responsiveness
Bnt06T009452	639	644	Box 4	ATTAAT	part of a conserved DNA module involved in light responsiveness
Bnt06T009452	653	658	Box 4	ATTAAT	part of a conserved DNA module involved in light responsiveness
Bnt06T009452	794	799	Box 4	ATTAAT	part of a conserved DNA module involved in light responsiveness
Bnt06T009452	1575	1580	Box 4	ATTAAT	part of a conserved DNA module involved in light responsiveness
Bnt06T009452	499	506	GA-motif	ATAGATAA	part of a light responsive element
Bnt06T009452	694	701	GA-motif	ATAGATAA	part of a light responsive element
Bnt06T009452	999	1006	GA-motif	ATAGATAA	part of a light responsive element
Bnt06T009453	592	600	TCA-element	CCATCTTTTT	cis-acting element involved in salicylic acid responsiveness
Bnt06T009453	1106	1112	GT1-motif	GGTTAAT	light responsive element
Bnt06T009453	1107	1112	GT1-motif	GGTTAA	light responsive element
Bnt06T009453	469	474	ARE	AAACCA	cis-acting regulatory element essential for the anaerobic induction
Bnt06T009453	494	499	ARE	AAACCA	cis-acting regulatory element essential for the anaerobic induction
Bnt06T009453	589	594	ARE	AAACCA	cis-acting regulatory element essential for the anaerobic induction
Bnt06T009453	604	609	ARE	AAACCA	cis-acting regulatory element essential for the anaerobic induction
Bnt06T009453	1598	1603	Box 4	ATTAAT	part of a conserved DNA module involved in light responsiveness
Bnt06T009453	1633	1638	Box 4	ATTAAT	part of a conserved DNA module involved in light responsiveness
Bnt06T009453	1529	1534	G-Box	CACGTT	cis-acting regulatory element involved in light responsiveness
Bnt06T009453	266	274	circadian	CAAAGATATC	cis-acting regulatory element involved in circadian control
Bnt06T009453	253	260	LAMP-element	CTTTATCA	part of a light responsive element
Bnt06T009453	1027	1031	TGACG-motif	TGACG	cis-acting regulatory element involved in the MeJA-responsiveness
Bnt06T009453	973	979	ABRE	TACGGTC	cis-acting element involved in the abscisic acid responsiveness
Bnt06T009453	1529	1533	ABRE	ACGTG	cis-acting element involved in the abscisic acid responsiveness
Bnt06T009453	1027	1031	CGTCA-motif	CGTCA	cis-acting regulatory element involved in the MeJA-responsiveness
Bnt06T009453	246	253	O2-site	GATGA(C/T)(A/G)TG(A/G)	cis-acting regulatory element involved in zein metabolism regulation
Bnt06T009453	366	378	AT1-motif	AATTATTTTTTATT	part of a light responsive module
Bnt06T010117	1440	1445	TCT-motif	TCTTAC	part of a light responsive element
Bnt06T010117	1989	1994	Sp1	GGGCGG	light responsive element
Bnt06T010117	666	676	Unnamed__1	GAATTTAATTAA	60K protein binding site
Bnt06T010117	452	460	AT-rich sequence	TAAAATACT	element for maximal elicitor-mediated activation (2copies)
Bnt06T010117	1100	1108	G-box	ACACGTGGC	cis-acting regulatory element involved in light responsiveness
Bnt06T010117	1101	1106	G-box	CACGTG	cis-acting regulatory element involved in light responsiveness
Bnt06T010117	1123	1131	G-box	ACACGTGGC	cis-acting regulatory element involved in light responsiveness
Bnt06T010117	1124	1129	G-box	CACGTG	cis-acting regulatory element involved in light responsiveness
Bnt06T010117	1489	1494	G-box	CACGTG	cis-acting regulatory element involved in light responsiveness
Bnt06T010117	1723	1728	G-box	CACGTG	cis-acting regulatory element involved in light responsiveness
Bnt06T010117	1802	1807	G-box	CACGTG	cis-acting regulatory element involved in light responsiveness
Bnt06T010117	1815	1826	G-box	CTTCCACGTGGCA	cis-acting regulatory element involved in light responsiveness
Bnt06T010117	1816	1824	G-box	GCCACGTGGA	cis-acting regulatory element involved in light responsiveness
Bnt06T010117	1818	1823	G-box	CACGTG	cis-acting regulatory element involved in light responsiveness
Bnt06T010117	1083	1087	ABRE	ACGTG	cis-acting element involved in the abscisic acid responsiveness
Bnt06T010117	1099	1107	ABRE	GCAACGTGTC	cis-acting element involved in the abscisic acid responsiveness
Bnt06T010117	1101	1106	ABRE	CACGTG	cis-acting element involved in the abscisic acid responsiveness
Bnt06T010117	1102	1106	ABRE	ACGTG	cis-acting element involved in the abscisic acid responsiveness
Bnt06T010117	1122	1130	ABRE	GCAACGTGTC	cis-acting element involved in the abscisic acid responsiveness
Bnt06T010117	1124	1129	ABRE	CACGTG	cis-acting element involved in the abscisic acid responsiveness
Bnt06T010117	1125	1129	ABRE	ACGTG	cis-acting element involved in the abscisic acid responsiveness
Bnt06T010117	1489	1494	ABRE	CACGTG	cis-acting element involved in the abscisic acid responsiveness
Bnt06T010117	1490	1494	ABRE	ACGTG	cis-acting element involved in the abscisic acid responsiveness
Bnt06T010117	1723	1728	ABRE	CACGTG	cis-acting element involved in the abscisic acid responsiveness
Bnt06T010117	1724	1728	ABRE	ACGTG	cis-acting element involved in the abscisic acid responsiveness
Bnt06T010117	1802	1807	ABRE	CACGTG	cis-acting element involved in the abscisic acid responsiveness
Bnt06T010117	1803	1807	ABRE	ACGTG	cis-acting element involved in the abscisic acid responsiveness
Bnt06T010117	1818	1823	ABRE	CACGTG	cis-acting element involved in the abscisic acid responsiveness
Bnt06T010117	1819	1823	ABRE	ACGTG	cis-acting element involved in the abscisic acid responsiveness
Bnt06T010117	698	705	AE-box	AGAAACAA	part of a module for light response
Bnt06T010117	1435	1442	AE-box	AGAAACAA	part of a module for light response
Bnt06T010117	123	129	TCCC-motif	TCTCCCT	part of a light responsive element
Bnt06T010117	1344	1350	TCCC-motif	TCTCCCT	part of a light responsive element
Bnt06T010117	447	454	chs-CMA1a	TTACTTAA	part of a light responsive element
Bnt06T010117	110	119	GATA-motif	AAGATAAGATT	part of a light responsive element
Bnt06T010117	1082	1087	G-Box	CACGTT	cis-acting regulatory element involved in light responsiveness
Bnt06T010117	1101	1106	G-Box	CACGTG	cis-acting regulatory element involved in light responsiveness
Bnt06T010117	1124	1129	G-Box	CACGTG	cis-acting regulatory element involved in light responsiveness
Bnt06T010117	1489	1494	G-Box	CACGTG	cis-acting regulatory element involved in light responsiveness
Bnt06T010117	1723	1728	G-Box	CACGTG	cis-acting regulatory element involved in light responsiveness
Bnt06T010117	1802	1807	G-Box	CACGTG	cis-acting regulatory element involved in light responsiveness
Bnt06T010117	1818	1823	G-Box	CACGTG	cis-acting regulatory element involved in light responsiveness
Bnt06T010117	373	378	Box 4	ATTAAT	part of a conserved DNA module involved in light responsiveness
Bnt06T010117	673	678	Box 4	ATTAAT	part of a conserved DNA module involved in light responsiveness
Bnt06T010117	813	818	Box 4	ATTAAT	part of a conserved DNA module involved in light responsiveness
Bnt06T010117	1019	1024	Box 4	ATTAAT	part of a conserved DNA module involved in light responsiveness
Bnt06T010117	1679	1684	A-box	CCGTCC	cis-acting regulatory element
Bnt06T010117	1816	1824	Box II	CCACGTGGC	part of a light responsive element
Bnt06T010117	228	233	ARE	AAACCA	cis-acting regulatory element essential for the anaerobic induction
Bnt06T010117	545	550	ARE	AAACCA	cis-acting regulatory element essential for the anaerobic induction
Bnt06T010117	1377	1382	CAT-box	GCCACT	cis-acting regulatory element related to meristem expression
Bnt06T010145	1415	1419	TGACG-motif	TGACG	cis-acting regulatory element involved in the MeJA-responsiveness
Bnt06T010145	1424	1428	TGACG-motif	TGACG	cis-acting regulatory element involved in the MeJA-responsiveness
Bnt06T010145	1714	1718	TGACG-motif	TGACG	cis-acting regulatory element involved in the MeJA-responsiveness
Bnt06T010145	1742	1746	TGACG-motif	TGACG	cis-acting regulatory element involved in the MeJA-responsiveness
Bnt06T010145	822	826	ABRE	ACGTG	cis-acting element involved in the abscisic acid responsiveness
Bnt06T010145	1436	1440	ABRE	ACGTG	cis-acting element involved in the abscisic acid responsiveness
Bnt06T010145	1463	1471	ABRE	GACACGTGGC	cis-acting element involved in the abscisic acid responsiveness
Bnt06T010145	1424	1431	TGA-box	TGACGTAA	part of an auxin-responsive element
Bnt06T010145	561	568	AE-box	AGAAACTT	part of a module for light response
Bnt06T010145	1415	1419	CGTCA-motif	CGTCA	cis-acting regulatory element involved in the MeJA-responsiveness
Bnt06T010145	1424	1428	CGTCA-motif	CGTCA	cis-acting regulatory element involved in the MeJA-responsiveness
Bnt06T010145	1714	1718	CGTCA-motif	CGTCA	cis-acting regulatory element involved in the MeJA-responsiveness
Bnt06T010145	1742	1746	CGTCA-motif	CGTCA	cis-acting regulatory element involved in the MeJA-responsiveness
Bnt06T010145	1711	1719	O2-site	GTTGACGTGA	cis-acting regulatory element involved in zein metabolism regulation
Bnt06T010145	1226	1234	G-box	TAACACGTAG	cis-acting regulatory element involved in light responsiveness
Bnt06T010145	1474	1479	G-box	CACGAC	cis-acting regulatory element involved in light responsiveness
Bnt06T010145	1732	1737	TCT-motif	TCTTAC	part of a light responsive element
Bnt06T010145	360	365	ARE	AAACCA	cis-acting regulatory element essential for the anaerobic induction
Bnt06T010145	1725	1730	ARE	AAACCA	cis-acting regulatory element essential for the anaerobic induction
Bnt06T010145	821	826	G-Box	CACGTT	cis-acting regulatory element involved in light responsiveness
Bnt06T010145	1435	1440	G-Box	CACGTT	cis-acting regulatory element involved in light responsiveness
Bnt06T010145	1279	1284	Box 4	ATTAAT	part of a conserved DNA module involved in light responsiveness
Bnt06T010145	464	470	MRE	AACCTAA	MYB binding site involved in light responsiveness
Bnt06T010145	1815	1821	TATC-box	TATCCCA	cis-acting element involved in gibberellin-responsiveness
Bnt06T010145	1926	1933.5	MSA-like	(T/C)C(T/C)AACGG(T/C)(T/C)A	cis-acting element involved in cell cycle regulation
Bnt06T010145	832	838	GATA-motif	GATAGGA	part of a light responsive element
Bnt06T010145	1145	1151	GATA-motif	GATAGGA	part of a light responsive element
Bnt06T010145	22	27	TGA-element	AACGAC	auxin-responsive element
Bnt06T010145	1816	1825	L-box	ATCCCACCTAC	part of a light responsive element
Bnt06T010452	1429	1434	TCT-motif	TCTTAC	part of a light responsive element
Bnt06T010452	111	115	CGTCA-motif	CGTCA	cis-acting regulatory element involved in the MeJA-responsiveness
Bnt06T010452	1706	1710	CGTCA-motif	CGTCA	cis-acting regulatory element involved in the MeJA-responsiveness
Bnt06T010452	1532	1540	AT-rich sequence	TAAAATACT	element for maximal elicitor-mediated activation (2copies)
Bnt06T010452	743	748	G-box	TACGTG	cis-acting regulatory element involved in light responsiveness
Bnt06T010452	741	748	ABRE	TACGTGTC	cis-acting element involved in the abscisic acid responsiveness
Bnt06T010452	743	747	ABRE	ACGTG	cis-acting element involved in the abscisic acid responsiveness
Bnt06T010452	1230	1239	I-box	cCATATCCAAT	part of a light responsive element
Bnt06T010452	752	759	AE-box	AGAAACAA	part of a module for light response
Bnt06T010452	111	115	TGACG-motif	TGACG	cis-acting regulatory element involved in the MeJA-responsiveness
Bnt06T010452	1706	1710	TGACG-motif	TGACG	cis-acting regulatory element involved in the MeJA-responsiveness
Bnt06T010452	1221	1229	ATCT-motif	AATCTAATCC	part of a conserved DNA module involved in light responsiveness
Bnt06T010452	805	811	P-box	CCTTTTG	gibberellin-responsive element
Bnt06T010452	760	765	MBS	CAACTG	MYB binding site involved in drought-inducibility
Bnt06T010452	366	374	TC-rich repeats	GTTTTCTTAC	cis-acting element involved in defense and stress responsiveness
Bnt06T010452	698	706	TC-rich repeats	GTTTTCTTAC	cis-acting element involved in defense and stress responsiveness
Bnt06T010452	216	221	TGA-element	AACGAC	auxin-responsive element
Bnt06T010452	270	275	TGA-element	AACGAC	auxin-responsive element
Bnt06T010452	287	292	TGA-element	AACGAC	auxin-responsive element
Bnt06T010452	321	326	TGA-element	AACGAC	auxin-responsive element
Bnt06T010452	446	451	TGA-element	AACGAC	auxin-responsive element
Bnt06T010452	465	470	TGA-element	AACGAC	auxin-responsive element
Bnt06T010452	482	487	TGA-element	AACGAC	auxin-responsive element
Bnt06T010452	610	615	TGA-element	AACGAC	auxin-responsive element
Bnt06T010452	628	633	TGA-element	AACGAC	auxin-responsive element
Bnt06T010452	645	650	TGA-element	AACGAC	auxin-responsive element
Bnt06T010452	738	743	TGA-element	AACGAC	auxin-responsive element
Bnt06T010452	822	827	TGA-element	AACGAC	auxin-responsive element
Bnt06T010452	1361	1366	Box 4	ATTAAT	part of a conserved DNA module involved in light responsiveness
Bnt06T010452	1508	1513	Box 4	ATTAAT	part of a conserved DNA module involved in light responsiveness
Bnt06T010452	1899	1904	Box 4	ATTAAT	part of a conserved DNA module involved in light responsiveness
Bnt06T010452	1966	1971	Box 4	ATTAAT	part of a conserved DNA module involved in light responsiveness
Bnt06T010452	153	163	SARE	TTCGACCATCTT	cis-acting element involved in salicylic acid responsiveness
Bnt06T010452	1855	1861	TATC-box	TATCCCA	cis-acting element involved in gibberellin-responsiveness
Bnt06T010452	881	886	LTR	CCGAAA	cis-acting element involved in low-temperature responsiveness
Bnt06T010452	1439	1444	GT1-motif	GGTTAA	light responsive element
Bnt06T010452	150	158	TCA-element	CCATCTTTTT	cis-acting element involved in salicylic acid responsiveness
Bnt06T010452	255	260	CCAAT-box	CAACGG	MYBHv1 binding site
Bnt06T010452	183	188	ARE	AAACCA	cis-acting regulatory element essential for the anaerobic induction
Bnt06T010452	372	377	ARE	AAACCA	cis-acting regulatory element essential for the anaerobic induction
Bnt06T010452	535	540	ARE	AAACCA	cis-acting regulatory element essential for the anaerobic induction
Bnt06T010518	719	724	TGA-element	AACGAC	auxin-responsive element
Bnt06T010518	1524	1530	P-box	CCTTTTG	gibberellin-responsive element
Bnt06T010518	1776	1781	CCAAT-box	CAACGG	MYBHv1 binding site
Bnt06T010518	1355	1360	ARE	AAACCA	cis-acting regulatory element essential for the anaerobic induction
Bnt06T010518	1382	1389	GA-motif	ATAGATAA	part of a light responsive element
Bnt06T010518	1445	1452	GA-motif	ATAGATAA	part of a light responsive element
Bnt06T010518	1417	1423	TATC-box	TATCCCA	cis-acting element involved in gibberellin-responsiveness
Bnt06T010518	1950	1956	TATC-box	TATCCCA	cis-acting element involved in gibberellin-responsiveness
Bnt06T010518	1899	1904	A-box	CCGTCC	cis-acting regulatory element
Bnt06T010518	435	440	G-Box	CACGTG	cis-acting regulatory element involved in light responsiveness
Bnt06T010518	1362	1367	Box 4	ATTAAT	part of a conserved DNA module involved in light responsiveness
Bnt06T010518	1923	1928	Box 4	ATTAAT	part of a conserved DNA module involved in light responsiveness
Bnt06T010518	1931	1936	Box 4	ATTAAT	part of a conserved DNA module involved in light responsiveness
Bnt06T010518	1935	1940	Box 4	ATTAAT	part of a conserved DNA module involved in light responsiveness
Bnt06T010518	1974	1979	Box 4	ATTAAT	part of a conserved DNA module involved in light responsiveness
Bnt06T010518	435	440	G-box	CACGTG	cis-acting regulatory element involved in light responsiveness
Bnt06T010518	1632	1642	G-box	tgACACGTGGCA	cis-acting regulatory element involved in light responsiveness
Bnt06T010518	8	15	RY-element	CATGCATG	cis-acting regulatory element involved in seed-specific regulation
Bnt06T010518	435	440	ABRE	CACGTG	cis-acting element involved in the abscisic acid responsiveness
Bnt06T010518	436	440	ABRE	ACGTG	cis-acting element involved in the abscisic acid responsiveness
Bnt06T010518	1633	1641	ABRE	GACACGTGGC	cis-acting element involved in the abscisic acid responsiveness
Bnt06T010519	661	665	CGTCA-motif	CGTCA	cis-acting regulatory element involved in the MeJA-responsiveness
Bnt06T010519	1871	1875	CGTCA-motif	CGTCA	cis-acting regulatory element involved in the MeJA-responsiveness
Bnt06T010519	450	457	O2-site	GATGA(C/T)(A/G)TG(A/G)	cis-acting regulatory element involved in zein metabolism regulation
Bnt06T010519	1804	1809	G-box	CACGTG	cis-acting regulatory element involved in light responsiveness
Bnt06T010519	1935	1943	Gap-box	CAAATGAA(A/G)A	part of a light responsive element
Bnt06T010519	661	665	TGACG-motif	TGACG	cis-acting regulatory element involved in the MeJA-responsiveness
Bnt06T010519	1871	1875	TGACG-motif	TGACG	cis-acting regulatory element involved in the MeJA-responsiveness
Bnt06T010519	1804	1809	ABRE	CACGTG	cis-acting element involved in the abscisic acid responsiveness
Bnt06T010519	1805	1809	ABRE	ACGTG	cis-acting element involved in the abscisic acid responsiveness
Bnt06T010519	114	121	AE-box	AGAAACAA	part of a module for light response
Bnt06T010519	1729	1738	I-box	AAGATAAGGCT	part of a light responsive element
Bnt06T010519	1716	1721	MBS	CAACTG	MYB binding site involved in drought-inducibility
Bnt06T010519	305	313	TC-rich repeats	GTTTTCTTAC	cis-acting element involved in defense and stress responsiveness
Bnt06T010519	439	447	TCA-element	CCATCTTTTT	cis-acting element involved in salicylic acid responsiveness
Bnt06T010519	771	779	TCA-element	CCATCTTTTT	cis-acting element involved in salicylic acid responsiveness
Bnt06T010519	406	414	Box II	TGGTAATAA	part of a light responsive element
Bnt06T010519	139	144	ARE	AAACCA	cis-acting regulatory element essential for the anaerobic induction
Bnt06T010519	1804	1809	G-Box	CACGTG	cis-acting regulatory element involved in light responsiveness
Bnt06T010519	1620	1625	Box 4	ATTAAT	part of a conserved DNA module involved in light responsiveness
Bnt06T010519	1949	1954	Box 4	ATTAAT	part of a conserved DNA module involved in light responsiveness
Bnt07T010776	484	490	TATC-box	TATCCCA	cis-acting element involved in gibberellin-responsiveness
Bnt07T010776	826	831	Box 4	ATTAAT	part of a conserved DNA module involved in light responsiveness
Bnt07T010776	1676	1681	Box 4	ATTAAT	part of a conserved DNA module involved in light responsiveness
Bnt07T010776	1722	1727	Box 4	ATTAAT	part of a conserved DNA module involved in light responsiveness
Bnt07T010776	1748	1753	Box 4	ATTAAT	part of a conserved DNA module involved in light responsiveness
Bnt07T010776	140	145	ARE	AAACCA	cis-acting regulatory element essential for the anaerobic induction
Bnt07T010776	372	377	ARE	AAACCA	cis-acting regulatory element essential for the anaerobic induction
Bnt07T010776	798	803	ARE	AAACCA	cis-acting regulatory element essential for the anaerobic induction
Bnt07T010776	1087	1092	ARE	AAACCA	cis-acting regulatory element essential for the anaerobic induction
Bnt07T010776	1352	1357	ARE	AAACCA	cis-acting regulatory element essential for the anaerobic induction
Bnt07T010776	1583	1588	TGA-element	AACGAC	auxin-responsive element
Bnt07T010776	695	703	I-box	cGATAAGGCG	part of a light responsive element
Bnt07T010776	136	141	ABRE	CACGTG	cis-acting element involved in the abscisic acid responsiveness
Bnt07T010776	137	141	ABRE	ACGTG	cis-acting element involved in the abscisic acid responsiveness
Bnt07T010776	463	467	ABRE	ACGTG	cis-acting element involved in the abscisic acid responsiveness
Bnt07T010776	777	781	ABRE	ACGTG	cis-acting element involved in the abscisic acid responsiveness
Bnt07T010776	1378	1382	ABRE	ACGTG	cis-acting element involved in the abscisic acid responsiveness
Bnt07T010776	1685	1689	ABRE	ACGTG	cis-acting element involved in the abscisic acid responsiveness
Bnt07T010776	152	158	GARE-motif	TCTGTTG	gibberellin-responsive element
Bnt07T010776	355	361	GARE-motif	TCTGTTG	gibberellin-responsive element
Bnt07T010776	502	508	GARE-motif	TCTGTTG	gibberellin-responsive element
Bnt07T010776	19	25	TCCC-motif	TCTCCCT	part of a light responsive element
Bnt07T010776	621	627	TCCC-motif	TCTCCCT	part of a light responsive element
Bnt07T010776	38	43	Sp1	GGGCGG	light responsive element
Bnt07T010776	466	471	TCT-motif	TCTTAC	part of a light responsive element
Bnt07T010776	809	814	TCT-motif	TCTTAC	part of a light responsive element
Bnt07T010776	216	220	CGTCA-motif	CGTCA	cis-acting regulatory element involved in the MeJA-responsiveness
Bnt07T010776	219	223	CGTCA-motif	CGTCA	cis-acting regulatory element involved in the MeJA-responsiveness
Bnt07T010776	1542	1547	LTR	CCGAAA	cis-acting element involved in low-temperature responsiveness
Bnt07T010776	136	141	G-Box	CACGTG	cis-acting regulatory element involved in light responsiveness
Bnt07T010776	1377	1382	G-Box	CACGTT	cis-acting regulatory element involved in light responsiveness
Bnt07T010776	1684	1689	G-Box	CACGTT	cis-acting regulatory element involved in light responsiveness
Bnt07T010776	134	142	Box II	CCACGTGGC	part of a light responsive element
Bnt07T010776	510	515	CAT-box	GCCACT	cis-acting regulatory element related to meristem expression
Bnt07T010776	1280	1288	TCA-element	CCATCTTTTT	cis-acting element involved in salicylic acid responsiveness
Bnt07T010776	1705	1713	TCA-element	CCATCTTTTT	cis-acting element involved in salicylic acid responsiveness
Bnt07T010776	1813	1821	TCA-element	CCATCTTTTT	cis-acting element involved in salicylic acid responsiveness
Bnt07T010776	1821	1826	GT1-motif	GGTTAA	light responsive element
Bnt07T010776	216	220	TGACG-motif	TGACG	cis-acting regulatory element involved in the MeJA-responsiveness
Bnt07T010776	219	223	TGACG-motif	TGACG	cis-acting regulatory element involved in the MeJA-responsiveness
Bnt07T010776	216	224	O2-site	GTTGACGTGA	cis-acting regulatory element involved in zein metabolism regulation
Bnt07T010776	134	142	G-box	GCCACGTGGA	cis-acting regulatory element involved in light responsiveness
Bnt07T010776	136	141	G-box	CACGTG	cis-acting regulatory element involved in light responsiveness
Bnt07T010776	463	468	G-box	TACGTG	cis-acting regulatory element involved in light responsiveness
Bnt07T010776	776	781	G-box	TACGTG	cis-acting regulatory element involved in light responsiveness
Bnt07T010776	912	917	G-box	CACGAC	cis-acting regulatory element involved in light responsiveness
Bnt07T010776	1682	1689	G-box	TAAACGTG	cis-acting regulatory element involved in light responsiveness
Bnt07T010992	425	430	TGA-element	AACGAC	auxin-responsive element
Bnt07T010992	569	574	TGA-element	AACGAC	auxin-responsive element
Bnt07T010992	1472	1477	TGA-element	AACGAC	auxin-responsive element
Bnt07T010992	75	81	AuxRR-core	GGTCCAT	cis-acting regulatory element involved in auxin responsiveness
Bnt07T010992	733	738	GT1-motif	GGTTAA	light responsive element
Bnt07T010992	804	809	GT1-motif	GGTTAA	light responsive element
Bnt07T010992	1167	1172	GT1-motif	GGTTAA	light responsive element
Bnt07T010992	1289	1294	GT1-motif	GGTTAA	light responsive element
Bnt07T010992	1348	1353	GT1-motif	GGTTAA	light responsive element
Bnt07T010992	1863	1869	GT1-motif	GGTTAAT	light responsive element
Bnt07T010992	871	876	ARE	AAACCA	cis-acting regulatory element essential for the anaerobic induction
Bnt07T010992	1743	1748	ARE	AAACCA	cis-acting regulatory element essential for the anaerobic induction
Bnt07T010992	256	264	Box II	CCACGTGGC	part of a light responsive element
Bnt07T010992	642	647	Box 4	ATTAAT	part of a conserved DNA module involved in light responsiveness
Bnt07T010992	1205	1213	ACE	GACACGTATG	cis-acting element involved in light responsiveness
Bnt07T010992	1245	1253	ACE	GACACGTATG	cis-acting element involved in light responsiveness
Bnt07T010992	161	166	G-Box	CACGTT	cis-acting regulatory element involved in light responsiveness
Bnt07T010992	219	228	G-Box	TCCACATGGCA	cis-acting regulatory element involved in light responsiveness
Bnt07T010992	257	262	G-Box	CACGTG	cis-acting regulatory element involved in light responsiveness
Bnt07T010992	1062	1067	G-Box	CACGTG	cis-acting regulatory element involved in light responsiveness
Bnt07T010992	1498	1503	G-Box	CACGTG	cis-acting regulatory element involved in light responsiveness
Bnt07T010992	99	104	A-box	CCGTCC	cis-acting regulatory element
Bnt07T010992	485	490	LTR	CCGAAA	cis-acting element involved in low-temperature responsiveness
Bnt07T010992	1118	1123	LTR	CCGAAA	cis-acting element involved in low-temperature responsiveness
Bnt07T010992	1950	1954	CGTCA-motif	CGTCA	cis-acting regulatory element involved in the MeJA-responsiveness
Bnt07T010992	52	57	G-box	TACGTG	cis-acting regulatory element involved in light responsiveness
Bnt07T010992	115	120	G-box	TACGTG	cis-acting regulatory element involved in light responsiveness
Bnt07T010992	228	233	G-box	CACGAC	cis-acting regulatory element involved in light responsiveness
Bnt07T010992	255	263	G-box	GCCACGTGGA	cis-acting regulatory element involved in light responsiveness
Bnt07T010992	257	262	G-box	CACGTG	cis-acting regulatory element involved in light responsiveness
Bnt07T010992	783	790	G-box	CCACGTAA	cis-acting regulatory element involved in light responsiveness
Bnt07T010992	784	789	G-box	TACGTG	cis-acting regulatory element involved in light responsiveness
Bnt07T010992	1062	1067	G-box	CACGTG	cis-acting regulatory element involved in light responsiveness
Bnt07T010992	1207	1212	G-box	TACGTG	cis-acting regulatory element involved in light responsiveness
Bnt07T010992	1247	1252	G-box	TACGTG	cis-acting regulatory element involved in light responsiveness
Bnt07T010992	1277	1282	G-box	TACGTG	cis-acting regulatory element involved in light responsiveness
Bnt07T010992	1497	1504	G-box	ACACGTGT	cis-acting regulatory element involved in light responsiveness
Bnt07T010992	1498	1503	G-box	CACGTG	cis-acting regulatory element involved in light responsiveness
Bnt07T010992	1948	1953	G-box	CACGTC	cis-acting regulatory element involved in light responsiveness
Bnt07T010992	726	734	WUN-motif	AAATTTCCT	wound-responsive element
Bnt07T010992	466	471	Sp1	GGGCGG	light responsive element
Bnt07T010992	1950	1954	TGACG-motif	TGACG	cis-acting regulatory element involved in the MeJA-responsiveness
Bnt07T010992	53	57	ABRE	ACGTG	cis-acting element involved in the abscisic acid responsiveness
Bnt07T010992	115	119	ABRE	ACGTG	cis-acting element involved in the abscisic acid responsiveness
Bnt07T010992	162	166	ABRE	ACGTG	cis-acting element involved in the abscisic acid responsiveness
Bnt07T010992	257	262	ABRE	CACGTG	cis-acting element involved in the abscisic acid responsiveness
Bnt07T010992	258	262	ABRE	ACGTG	cis-acting element involved in the abscisic acid responsiveness
Bnt07T010992	784	788	ABRE	ACGTG	cis-acting element involved in the abscisic acid responsiveness
Bnt07T010992	1062	1067	ABRE	CACGTG	cis-acting element involved in the abscisic acid responsiveness
Bnt07T010992	1063	1067	ABRE	ACGTG	cis-acting element involved in the abscisic acid responsiveness
Bnt07T010992	1208	1212	ABRE	ACGTG	cis-acting element involved in the abscisic acid responsiveness
Bnt07T010992	1247	1251	ABRE	ACGTG	cis-acting element involved in the abscisic acid responsiveness
Bnt07T010992	1277	1281	ABRE	ACGTG	cis-acting element involved in the abscisic acid responsiveness
Bnt07T010992	1498	1503	ABRE	CACGTG	cis-acting element involved in the abscisic acid responsiveness
Bnt07T010992	1499	1503	ABRE	ACGTG	cis-acting element involved in the abscisic acid responsiveness
Bnt07T010992	1948	1952	ABRE	ACGTG	cis-acting element involved in the abscisic acid responsiveness
Bnt07T010992	699	707	I-box	TGATAATGT	part of a light responsive element
Bnt07T011055	605	610	TCT-motif	TCTTAC	part of a light responsive element
Bnt07T011055	664	669	TCT-motif	TCTTAC	part of a light responsive element
Bnt07T011055	1331	1335	CGTCA-motif	CGTCA	cis-acting regulatory element involved in the MeJA-responsiveness
Bnt07T011055	1248	1253	G-box	CACGTG	cis-acting regulatory element involved in light responsiveness
Bnt07T011055	1067	1071	ABRE	ACGTG	cis-acting element involved in the abscisic acid responsiveness
Bnt07T011055	1248	1253	ABRE	CACGTG	cis-acting element involved in the abscisic acid responsiveness
Bnt07T011055	1249	1253	ABRE	ACGTG	cis-acting element involved in the abscisic acid responsiveness
Bnt07T011055	1765	1771	GARE-motif	TCTGTTG	gibberellin-responsive element
Bnt07T011055	1569	1576	chs-CMA1a	TTACTTAA	part of a light responsive element
Bnt07T011055	1331	1335	TGACG-motif	TGACG	cis-acting regulatory element involved in the MeJA-responsiveness
Bnt07T011055	227	232	MBS	CAACTG	MYB binding site involved in drought-inducibility
Bnt07T011055	828	833	MBS	CAACTG	MYB binding site involved in drought-inducibility
Bnt07T011055	1322	1327	MBS	CAACTG	MYB binding site involved in drought-inducibility
Bnt07T011055	190	198	TC-rich repeats	ATTCTCTAAC	cis-acting element involved in defense and stress responsiveness
Bnt07T011055	367	375	GATA-motif	AAGGATAAGG	part of a light responsive element
Bnt07T011055	1028	1034	GATA-motif	GATAGGA	part of a light responsive element
Bnt07T011055	1175	1183	ACE	GACACGTATG	cis-acting element involved in light responsiveness
Bnt07T011055	1066	1071	G-Box	CACGTT	cis-acting regulatory element involved in light responsiveness
Bnt07T011055	1248	1253	G-Box	CACGTG	cis-acting regulatory element involved in light responsiveness
Bnt07T011055	169	174	Box 4	ATTAAT	part of a conserved DNA module involved in light responsiveness
Bnt07T011055	893	898	Box 4	ATTAAT	part of a conserved DNA module involved in light responsiveness
Bnt07T011055	1084	1089	Box 4	ATTAAT	part of a conserved DNA module involved in light responsiveness
Bnt07T011055	1577	1584	GA-motif	ATAGATAA	part of a light responsive element
Bnt07T011055	1936	1943	GA-motif	ATAGATAA	part of a light responsive element
Bnt07T011055	987	992	ARE	AAACCA	cis-acting regulatory element essential for the anaerobic induction
Bnt07T011055	1274	1279	ARE	AAACCA	cis-acting regulatory element essential for the anaerobic induction
Bnt07T011055	1326	1331	ARE	AAACCA	cis-acting regulatory element essential for the anaerobic induction
Bnt07T011152	341	347	TCCC-motif	TCTCCCT	part of a light responsive element
Bnt07T011152	779	785	TCCC-motif	TCTCCCT	part of a light responsive element
Bnt07T011152	666	670	TGACG-motif	TGACG	cis-acting regulatory element involved in the MeJA-responsiveness
Bnt07T011152	385	390	GC-motif	CCCCCG	enhancer-like element involved in anoxic specific inducibility
Bnt07T011152	413	418	GC-motif	CCCCCG	enhancer-like element involved in anoxic specific inducibility
Bnt07T011152	746	750	ABRE	ACGTG	cis-acting element involved in the abscisic acid responsiveness
Bnt07T011152	1533	1541	I-box	cGATAAGGCG	part of a light responsive element
Bnt07T011152	627	634	AE-box	AGAAACAA	part of a module for light response
Bnt07T011152	666	670	CGTCA-motif	CGTCA	cis-acting regulatory element involved in the MeJA-responsiveness
Bnt07T011152	1097	1105	O2-site	GTTGACGTGA	cis-acting regulatory element involved in zein metabolism regulation
Bnt07T011152	743	751	G-box	GCCACGTGGA	cis-acting regulatory element involved in light responsiveness
Bnt07T011152	745	750	G-box	CACGTC	cis-acting regulatory element involved in light responsiveness
Bnt07T011152	1794	1802	G-box	TAACACGTAG	cis-acting regulatory element involved in light responsiveness
Bnt07T011152	585	594	AT-rich element	ATAGAAATCAA	binding site of AT-rich DNA binding protein (ATBP-1)
Bnt07T011152	388	393	Sp1	GGGCGG	light responsive element
Bnt07T011152	1730	1735	Box 4	ATTAAT	part of a conserved DNA module involved in light responsiveness
Bnt07T011152	1742	1747	Box 4	ATTAAT	part of a conserved DNA module involved in light responsiveness
Bnt07T011152	416	421	LTR	CCGAAA	cis-acting element involved in low-temperature responsiveness
Bnt07T011152	122	130	TC-rich repeats	GTTTTCTTAC	cis-acting element involved in defense and stress responsiveness
Bnt07T011152	593	599	P-box	CCTTTTG	gibberellin-responsive element
Bnt07T011603	91	95	CGTCA-motif	CGTCA	cis-acting regulatory element involved in the MeJA-responsiveness
Bnt07T011603	1374	1379	G-box	CACGTC	cis-acting regulatory element involved in light responsiveness
Bnt07T011603	320	325	TGA-element	AACGAC	auxin-responsive element
Bnt07T011603	372	377	TGA-element	AACGAC	auxin-responsive element
Bnt07T011603	389	394	TGA-element	AACGAC	auxin-responsive element
Bnt07T011603	409	414	TGA-element	AACGAC	auxin-responsive element
Bnt07T011603	461	466	TGA-element	AACGAC	auxin-responsive element
Bnt07T011603	518	523	TGA-element	AACGAC	auxin-responsive element
Bnt07T011603	577	582	TGA-element	AACGAC	auxin-responsive element
Bnt07T011603	595	600	TGA-element	AACGAC	auxin-responsive element
Bnt07T011603	700	705	TGA-element	AACGAC	auxin-responsive element
Bnt07T011603	738	743	TGA-element	AACGAC	auxin-responsive element
Bnt07T011603	767	772	TGA-element	AACGAC	auxin-responsive element
Bnt07T011603	1888	1894	AuxRR-core	GGTCCAT	cis-acting regulatory element involved in auxin responsiveness
Bnt07T011603	466	472	P-box	CCTTTTG	gibberellin-responsive element
Bnt07T011603	91	95	TGACG-motif	TGACG	cis-acting regulatory element involved in the MeJA-responsiveness
Bnt07T011603	1884	1889	CCAAT-box	CAACGG	MYBHv1 binding site
Bnt07T011603	565	570	Box 4	ATTAAT	part of a conserved DNA module involved in light responsiveness
Bnt07T011603	1767	1772	Box 4	ATTAAT	part of a conserved DNA module involved in light responsiveness
Bnt07T011603	1814	1819	Box 4	ATTAAT	part of a conserved DNA module involved in light responsiveness
Bnt07T011603	1374	1378	ABRE	ACGTG	cis-acting element involved in the abscisic acid responsiveness
Bnt08T012480	766	771	CAT-box	GCCACT	cis-acting regulatory element related to meristem expression
Bnt08T012480	76	81	ARE	AAACCA	cis-acting regulatory element essential for the anaerobic induction
Bnt08T012480	506	511	ARE	AAACCA	cis-acting regulatory element essential for the anaerobic induction
Bnt08T012480	1188	1193	ARE	AAACCA	cis-acting regulatory element essential for the anaerobic induction
Bnt08T012480	1868	1873	ARE	AAACCA	cis-acting regulatory element essential for the anaerobic induction
Bnt08T012480	1943	1948	ARE	AAACCA	cis-acting regulatory element essential for the anaerobic induction
Bnt08T012480	482	489	GA-motif	ATAGATAA	part of a light responsive element
Bnt08T012480	645	650	Box 4	ATTAAT	part of a conserved DNA module involved in light responsiveness
Bnt08T012480	902	907	Box 4	ATTAAT	part of a conserved DNA module involved in light responsiveness
Bnt08T012480	29	34	G-Box	CACGTG	cis-acting regulatory element involved in light responsiveness
Bnt08T012480	850	855	G-Box	CACGTG	cis-acting regulatory element involved in light responsiveness
Bnt08T012480	111	118	LAMP-element	CTTTATCA	part of a light responsive element
Bnt08T012480	779	783	TGACG-motif	TGACG	cis-acting regulatory element involved in the MeJA-responsiveness
Bnt08T012480	975	979	TGACG-motif	TGACG	cis-acting regulatory element involved in the MeJA-responsiveness
Bnt08T012480	457	465	I-box	gGATAAGGTG	part of a light responsive element
Bnt08T012480	1872	1880	I-box	gGATAAGGTG	part of a light responsive element
Bnt08T012480	29	34	ABRE	CACGTG	cis-acting element involved in the abscisic acid responsiveness
Bnt08T012480	30	34	ABRE	ACGTG	cis-acting element involved in the abscisic acid responsiveness
Bnt08T012480	850	855	ABRE	CACGTG	cis-acting element involved in the abscisic acid responsiveness
Bnt08T012480	851	855	ABRE	ACGTG	cis-acting element involved in the abscisic acid responsiveness
Bnt08T012480	977	981	ABRE	ACGTG	cis-acting element involved in the abscisic acid responsiveness
Bnt08T012480	29	34	G-box	CACGTG	cis-acting regulatory element involved in light responsiveness
Bnt08T012480	712	717	G-box	CACGAC	cis-acting regulatory element involved in light responsiveness
Bnt08T012480	849	856	G-box	ACACGTGT	cis-acting regulatory element involved in light responsiveness
Bnt08T012480	850	855	G-box	CACGTG	cis-acting regulatory element involved in light responsiveness
Bnt08T012480	976	981	G-box	CACGTC	cis-acting regulatory element involved in light responsiveness
Bnt08T012480	172	180	O2-site	GATGATGTGG	cis-acting regulatory element involved in zein metabolism regulation
Bnt08T012480	1871	1879	O2-site	GATGATGTGG	cis-acting regulatory element involved in zein metabolism regulation
Bnt08T012480	249	256.5	HD-Zip 1	CAAT(A/T)ATTG	element involved in differentiation of the palisade mesophyll cells
Bnt08T012480	779	783	CGTCA-motif	CGTCA	cis-acting regulatory element involved in the MeJA-responsiveness
Bnt08T012480	975	979	CGTCA-motif	CGTCA	cis-acting regulatory element involved in the MeJA-responsiveness
Bnt08T012737	77	82	TCT-motif	TCTTAC	part of a light responsive element
Bnt08T012737	849	854	G-box	TACGTG	cis-acting regulatory element involved in light responsiveness
Bnt08T012737	901	908	G-box	ACACGTGT	cis-acting regulatory element involved in light responsiveness
Bnt08T012737	902	907	G-box	CACGTG	cis-acting regulatory element involved in light responsiveness
Bnt08T012737	1760	1764	CGTCA-motif	CGTCA	cis-acting regulatory element involved in the MeJA-responsiveness
Bnt08T012737	1876	1880	CGTCA-motif	CGTCA	cis-acting regulatory element involved in the MeJA-responsiveness
Bnt08T012737	57	64	AE-box	AGAAACAA	part of a module for light response
Bnt08T012737	850	854	ABRE	ACGTG	cis-acting element involved in the abscisic acid responsiveness
Bnt08T012737	902	907	ABRE	CACGTG	cis-acting element involved in the abscisic acid responsiveness
Bnt08T012737	903	907	ABRE	ACGTG	cis-acting element involved in the abscisic acid responsiveness
Bnt08T012737	17	24	chs-CMA1a	TTACTTAA	part of a light responsive element
Bnt08T012737	1760	1764	TGACG-motif	TGACG	cis-acting regulatory element involved in the MeJA-responsiveness
Bnt08T012737	1876	1880	TGACG-motif	TGACG	cis-acting regulatory element involved in the MeJA-responsiveness
Bnt08T012737	389	397.5	Gap-box	CAAATGAA(A/G)A	part of a light responsive element
Bnt08T012737	428	434	MRE	AACCTAA	MYB binding site involved in light responsiveness
Bnt08T012737	355	360	Box 4	ATTAAT	part of a conserved DNA module involved in light responsiveness
Bnt08T012737	1253	1258	Box 4	ATTAAT	part of a conserved DNA module involved in light responsiveness
Bnt08T012737	1469	1474	Box 4	ATTAAT	part of a conserved DNA module involved in light responsiveness
Bnt08T012737	1481	1486	Box 4	ATTAAT	part of a conserved DNA module involved in light responsiveness
Bnt08T012737	1896	1901	Box 4	ATTAAT	part of a conserved DNA module involved in light responsiveness
Bnt08T012737	902	907	G-Box	CACGTG	cis-acting regulatory element involved in light responsiveness
Bnt08T012737	805	810	ARE	AAACCA	cis-acting regulatory element essential for the anaerobic induction
Bnt08T012737	1984	1989	ARE	AAACCA	cis-acting regulatory element essential for the anaerobic induction
Bnt08T012737	591	597	GT1-motif	GGTTAAT	light responsive element
Bnt08T012737	947	952	GT1-motif	GGTTAA	light responsive element
Bnt08T012738	969	974	Box 4	ATTAAT	part of a conserved DNA module involved in light responsiveness
Bnt08T012738	1237	1242	Box 4	ATTAAT	part of a conserved DNA module involved in light responsiveness
Bnt08T012738	1469	1474	Box 4	ATTAAT	part of a conserved DNA module involved in light responsiveness
Bnt08T012738	1843	1848	Box 4	ATTAAT	part of a conserved DNA module involved in light responsiveness
Bnt08T012738	1595	1603	ACE	CTAACGTATT	cis-acting element involved in light responsiveness
Bnt08T012738	843	848	G-Box	CACGTT	cis-acting regulatory element involved in light responsiveness
Bnt08T012738	517	522	ARE	AAACCA	cis-acting regulatory element essential for the anaerobic induction
Bnt08T012738	1924	1929	ARE	AAACCA	cis-acting regulatory element essential for the anaerobic induction
Bnt08T012738	1984	1992	TCA-element	CCATCTTTTT	cis-acting element involved in salicylic acid responsiveness
Bnt08T012738	176	184	circadian	CAAAGATATC	cis-acting regulatory element involved in circadian control
Bnt08T012738	1536	1542	GATA-motif	GATAGGA	part of a light responsive element
Bnt08T012738	1803	1811	GATA-motif	AAGGATAAGG	part of a light responsive element
Bnt08T012738	1793	1798	MBS	CAACTG	MYB binding site involved in drought-inducibility
Bnt08T012738	1804	1813	I-box	AAGATAAGGCT	part of a light responsive element
Bnt08T012738	1805	1812	I-box	AGATAAGG	part of a light responsive element
Bnt08T012738	843	847	ABRE	ACGTG	cis-acting element involved in the abscisic acid responsiveness
Bnt08T012738	1124	1131	chs-CMA2a	TCACTTGA	part of a light responsive element
Bnt08T012738	565	569	TGACG-motif	TGACG	cis-acting regulatory element involved in the MeJA-responsiveness
Bnt08T012738	1088	1092	TGACG-motif	TGACG	cis-acting regulatory element involved in the MeJA-responsiveness
Bnt08T012738	415	420	G-box	CACGAC	cis-acting regulatory element involved in light responsiveness
Bnt08T012738	1101	1106	G-box	CACGAC	cis-acting regulatory element involved in light responsiveness
Bnt08T012738	1117	1126	AT-rich element	ATAGAAATCAA	binding site of AT-rich DNA binding protein (ATBP-1)
Bnt08T012738	565	569	CGTCA-motif	CGTCA	cis-acting regulatory element involved in the MeJA-responsiveness
Bnt08T012738	1088	1092	CGTCA-motif	CGTCA	cis-acting regulatory element involved in the MeJA-responsiveness
Bnt08T013393	278	283	G-box	CACGTC	cis-acting regulatory element involved in light responsiveness
Bnt08T013393	1389	1394	TCT-motif	TCTTAC	part of a light responsive element
Bnt08T013393	1807	1813	TCCC-motif	TCTCCCT	part of a light responsive element
Bnt08T013393	254	260	GARE-motif	TCTGTTG	gibberellin-responsive element
Bnt08T013393	278	282	ABRE	ACGTG	cis-acting element involved in the abscisic acid responsiveness
Bnt08T013393	450	454	ABRE	ACGTG	cis-acting element involved in the abscisic acid responsiveness
Bnt08T013393	88	93	TGA-element	AACGAC	auxin-responsive element
Bnt08T013393	119	124	TGA-element	AACGAC	auxin-responsive element
Bnt08T013393	137	142	TGA-element	AACGAC	auxin-responsive element
Bnt08T013393	156	161	TGA-element	AACGAC	auxin-responsive element
Bnt08T013393	191	196	TGA-element	AACGAC	auxin-responsive element
Bnt08T013393	210	215	TGA-element	AACGAC	auxin-responsive element
Bnt08T013393	249	254	TGA-element	AACGAC	auxin-responsive element
Bnt08T013393	325	330	TGA-element	AACGAC	auxin-responsive element
Bnt08T013393	392	397	TGA-element	AACGAC	auxin-responsive element
Bnt08T013393	410	415	TGA-element	AACGAC	auxin-responsive element
Bnt08T013393	428	433	TGA-element	AACGAC	auxin-responsive element
Bnt08T013393	548	553	TGA-element	AACGAC	auxin-responsive element
Bnt08T013393	1034	1039	TGA-element	AACGAC	auxin-responsive element
Bnt08T013393	1116	1121	TGA-element	AACGAC	auxin-responsive element
Bnt08T013393	1135	1140	TGA-element	AACGAC	auxin-responsive element
Bnt08T013393	1171	1176	TGA-element	AACGAC	auxin-responsive element
Bnt08T013393	1688	1693	TGA-element	AACGAC	auxin-responsive element
Bnt08T013393	1472	1480	TCA-element	CCATCTTTTT	cis-acting element involved in salicylic acid responsiveness
Bnt08T013393	476	483	GA-motif	ATAGATAA	part of a light responsive element
Bnt08T013393	289	294	ARE	AAACCA	cis-acting regulatory element essential for the anaerobic induction
Bnt08T013393	990	995	ARE	AAACCA	cis-acting regulatory element essential for the anaerobic induction
Bnt08T013393	1184	1189	ARE	AAACCA	cis-acting regulatory element essential for the anaerobic induction
Bnt08T013393	1302	1307	ARE	AAACCA	cis-acting regulatory element essential for the anaerobic induction
Bnt08T013393	1362	1367	ARE	AAACCA	cis-acting regulatory element essential for the anaerobic induction
Bnt08T013393	1372	1377	ARE	AAACCA	cis-acting regulatory element essential for the anaerobic induction
Bnt08T013393	1575	1580	ARE	AAACCA	cis-acting regulatory element essential for the anaerobic induction
Bnt08T013393	1851	1856	ARE	AAACCA	cis-acting regulatory element essential for the anaerobic induction
Bnt08T013393	1232	1237	Box 4	ATTAAT	part of a conserved DNA module involved in light responsiveness
Bnt08T013393	1763	1768	Box 4	ATTAAT	part of a conserved DNA module involved in light responsiveness
Bnt08T013393	450	455	G-Box	CACGTT	cis-acting regulatory element involved in light responsiveness
Bnt08T013393	260	266	MRE	AACCTAA	MYB binding site involved in light responsiveness
Bnt08T013393	1963	1969	TATC-box	TATCCCA	cis-acting element involved in gibberellin-responsiveness
Bnt09T014140	35	40	TGA-element	AACGAC	auxin-responsive element
Bnt09T014140	1297	1302	TGA-element	AACGAC	auxin-responsive element
Bnt09T014140	121	129	TC-rich repeats	ATTCTCTAAC	cis-acting element involved in defense and stress responsiveness
Bnt09T014140	178	186	TC-rich repeats	ATTCTCTAAC	cis-acting element involved in defense and stress responsiveness
Bnt09T014140	1006	1012	MRE	AACCTAA	MYB binding site involved in light responsiveness
Bnt09T014140	469	474	Box 4	ATTAAT	part of a conserved DNA module involved in light responsiveness
Bnt09T014140	1816	1821	G-Box	CACGTG	cis-acting regulatory element involved in light responsiveness
Bnt09T014140	897	902	CAT-box	GCCACT	cis-acting regulatory element related to meristem expression
Bnt09T014140	1810	1815	CAT-box	GCCACT	cis-acting regulatory element related to meristem expression
Bnt09T014140	365	373	TCA-element	CCATCTTTTT	cis-acting element involved in salicylic acid responsiveness
Bnt09T014140	1019	1027	TCA-element	CCATCTTTTT	cis-acting element involved in salicylic acid responsiveness
Bnt09T014140	1552	1560	TCA-element	CCATCTTTTT	cis-acting element involved in salicylic acid responsiveness
Bnt09T014140	777	782	GT1-motif	GGTTAA	light responsive element
Bnt09T014140	255	260	TCT-motif	TCTTAC	part of a light responsive element
Bnt09T014140	307	312	TCT-motif	TCTTAC	part of a light responsive element
Bnt09T014140	1631	1641	AT-rich element	ATAGAAATCAA	binding site of AT-rich DNA binding protein (ATBP-1)
Bnt09T014140	797	802	G-box	TACGTG	cis-acting regulatory element involved in light responsiveness
Bnt09T014140	1815	1824.5	G-box	ACACGTG(G/t)CACC	cis-acting regulatory element involved in light responsiveness
Bnt09T014140	1816	1821	G-box	CACGTG	cis-acting regulatory element involved in light responsiveness
Bnt09T014140	380	388	O2-site	GATGATGTGG	cis-acting regulatory element involved in zein metabolism regulation
Bnt09T014140	1900	1908	O2-site	GTTGACGTGA	cis-acting regulatory element involved in zein metabolism regulation
Bnt09T014140	445	452	AE-box	AGAAACAA	part of a module for light response
Bnt09T014140	1680	1688	I-box	gGATAAGGTG	part of a light responsive element
Bnt09T014140	797	801	ABRE	ACGTG	cis-acting element involved in the abscisic acid responsiveness
Bnt09T014140	1816	1821	ABRE	CACGTG	cis-acting element involved in the abscisic acid responsiveness
Bnt09T014140	1817	1821	ABRE	ACGTG	cis-acting element involved in the abscisic acid responsiveness
Bnt09T014140	674	680	TCCC-motif	TCTCCCT	part of a light responsive element
Bnt09T014422	282	293	G-box	TCCACGTGGCATT	cis-acting regulatory element involved in light responsiveness
Bnt09T014422	284	294	G-box	tgACACGTGGCA	cis-acting regulatory element involved in light responsiveness
Bnt09T014422	285	293	G-box	GCCACGTGGA	cis-acting regulatory element involved in light responsiveness
Bnt09T014422	287	292	G-box	CACGTG	cis-acting regulatory element involved in light responsiveness
Bnt09T014422	760	770	Unnamed__1	GAATTTAATTAA	60K protein binding site
Bnt09T014422	1809	1816	AE-box	AGAAACAA	part of a module for light response
Bnt09T014422	147	155	I-box	gGATAAGGTG	part of a light responsive element
Bnt09T014422	999	1008	I-box	cCATATCCAAT	part of a light responsive element
Bnt09T014422	285	293	ABRE	GCCGCGTGGC	cis-acting element involved in the abscisic acid responsiveness
Bnt09T014422	287	292	ABRE	CACGTG	cis-acting element involved in the abscisic acid responsiveness
Bnt09T014422	288	292	ABRE	ACGTG	cis-acting element involved in the abscisic acid responsiveness
Bnt09T014422	694	698	ABRE	ACGTG	cis-acting element involved in the abscisic acid responsiveness
Bnt09T014422	244	249	TGA-element	AACGAC	auxin-responsive element
Bnt09T014422	316	321	TGA-element	AACGAC	auxin-responsive element
Bnt09T014422	482	487	TGA-element	AACGAC	auxin-responsive element
Bnt09T014422	894	902	circadian	CAAAGATATC	cis-acting regulatory element involved in circadian control
Bnt09T014422	145	153	GATA-motif	AAGGATAAGG	part of a light responsive element
Bnt09T014422	887	892	MBS	CAACTG	MYB binding site involved in drought-inducibility
Bnt09T014422	146	154	LAMP-element	CCTTATCCA	part of a light responsive element
Bnt09T014422	847	852	CAT-box	GCCACT	cis-acting regulatory element related to meristem expression
Bnt09T014422	285	293	Box II	CCACGTGGC	part of a light responsive element
Bnt09T014422	286	294	Box II	CCACGTGGC	part of a light responsive element
Bnt09T014422	603	611	TCA-element	CCATCTTTTT	cis-acting element involved in salicylic acid responsiveness
Bnt09T014422	1556	1562	MRE	AACCTAA	MYB binding site involved in light responsiveness
Bnt09T014422	767	772	Box 4	ATTAAT	part of a conserved DNA module involved in light responsiveness
Bnt09T014422	869	874	Box 4	ATTAAT	part of a conserved DNA module involved in light responsiveness
Bnt09T014422	873	878	Box 4	ATTAAT	part of a conserved DNA module involved in light responsiveness
Bnt09T014422	1416	1421	Box 4	ATTAAT	part of a conserved DNA module involved in light responsiveness
Bnt09T014422	1821	1826	Box 4	ATTAAT	part of a conserved DNA module involved in light responsiveness
Bnt09T014422	287	292	G-Box	CACGTG	cis-acting regulatory element involved in light responsiveness
Bnt09T014422	694	699	G-Box	CACGTT	cis-acting regulatory element involved in light responsiveness
Bnt11T016573	1477	1482	Box 4	ATTAAT	part of a conserved DNA module involved in light responsiveness
Bnt11T016573	1903	1908	Box 4	ATTAAT	part of a conserved DNA module involved in light responsiveness
Bnt11T016573	425	430	G-Box	CACGTG	cis-acting regulatory element involved in light responsiveness
Bnt11T016573	1279	1284	G-Box	CACGTT	cis-acting regulatory element involved in light responsiveness
Bnt11T016573	1511	1517	TATC-box	TATCCCA	cis-acting element involved in gibberellin-responsiveness
Bnt11T016573	867	873	MRE	AACCTAA	MYB binding site involved in light responsiveness
Bnt11T016573	386	394	TCA-element	CCATCTTTTT	cis-acting element involved in salicylic acid responsiveness
Bnt11T016573	408	417	3-AF3 binding site	CACTATCTAAC	part of a conserved DNA module array (CMA3)
Bnt11T016573	1408	1415	GA-motif	ATAGATAA	part of a light responsive element
Bnt11T016573	111	116	ARE	AAACCA	cis-acting regulatory element essential for the anaerobic induction
Bnt11T016573	683	688	ARE	AAACCA	cis-acting regulatory element essential for the anaerobic induction
Bnt11T016573	1299	1304	ARE	AAACCA	cis-acting regulatory element essential for the anaerobic induction
Bnt11T016573	240	248	TC-rich repeats	ATTCTCTAAC	cis-acting element involved in defense and stress responsiveness
Bnt11T016573	425	430	ABRE	CACGTG	cis-acting element involved in the abscisic acid responsiveness
Bnt11T016573	426	430	ABRE	ACGTG	cis-acting element involved in the abscisic acid responsiveness
Bnt11T016573	1280	1284	ABRE	ACGTG	cis-acting element involved in the abscisic acid responsiveness
Bnt11T016573	1491	1495	ABRE	ACGTG	cis-acting element involved in the abscisic acid responsiveness
Bnt11T016573	768	774	TCCC-motif	TCTCCCT	part of a light responsive element
Bnt11T016573	253	257	TGACG-motif	TGACG	cis-acting regulatory element involved in the MeJA-responsiveness
Bnt11T016573	1356	1360	TGACG-motif	TGACG	cis-acting regulatory element involved in the MeJA-responsiveness
Bnt11T016573	1759	1763	TGACG-motif	TGACG	cis-acting regulatory element involved in the MeJA-responsiveness
Bnt11T016573	1440	1445	TCT-motif	TCTTAC	part of a light responsive element
Bnt11T016573	253	257	CGTCA-motif	CGTCA	cis-acting regulatory element involved in the MeJA-responsiveness
Bnt11T016573	1356	1360	CGTCA-motif	CGTCA	cis-acting regulatory element involved in the MeJA-responsiveness
Bnt11T016573	1759	1763	CGTCA-motif	CGTCA	cis-acting regulatory element involved in the MeJA-responsiveness
Bnt11T016573	27	32	G-box	CACGAC	cis-acting regulatory element involved in light responsiveness
Bnt11T016573	323	328	G-box	CACGAC	cis-acting regulatory element involved in light responsiveness
Bnt11T016573	425	430	G-box	CACGTG	cis-acting regulatory element involved in light responsiveness
Bnt11T016573	1490	1495	G-box	CACGTC	cis-acting regulatory element involved in light responsiveness
Bnt11T016574	1558	1567	GATA-motif	AAGATAAGATT	part of a light responsive element
Bnt11T016574	336	341	TGA-element	AACGAC	auxin-responsive element
Bnt11T016574	1497	1505	TC-rich repeats	ATTCTCTAAC	cis-acting element involved in defense and stress responsiveness
Bnt11T016574	1551	1559	ATCT-motif	AATCTAATCC	part of a conserved DNA module involved in light responsiveness
Bnt11T016574	250	255	ARE	AAACCA	cis-acting regulatory element essential for the anaerobic induction
Bnt11T016574	693	698	ARE	AAACCA	cis-acting regulatory element essential for the anaerobic induction
Bnt11T016574	1550	1555	ARE	AAACCA	cis-acting regulatory element essential for the anaerobic induction
Bnt11T016574	1654	1659	ARE	AAACCA	cis-acting regulatory element essential for the anaerobic induction
Bnt11T016574	1874	1879	ARE	AAACCA	cis-acting regulatory element essential for the anaerobic induction
Bnt11T016574	735	740	CAT-box	GCCACT	cis-acting regulatory element related to meristem expression
Bnt11T016574	1113	1118	CAT-box	GCCACT	cis-acting regulatory element related to meristem expression
Bnt11T016574	1644	1649	CAT-box	GCCACT	cis-acting regulatory element related to meristem expression
Bnt11T016574	1285	1293	TCA-element	TCAGAAGAGG	cis-acting element involved in salicylic acid responsiveness
Bnt11T016574	1938	1944	MRE	AACCTAA	MYB binding site involved in light responsiveness
Bnt11T016574	565	570	A-box	CCGTCC	cis-acting regulatory element
Bnt11T016574	853	863	SARE	TTCGACCATCTT	cis-acting element involved in salicylic acid responsiveness
Bnt11T016574	960	965	Box 4	ATTAAT	part of a conserved DNA module involved in light responsiveness
Bnt11T016574	168	176	ACE	CTAACGTATT	cis-acting element involved in light responsiveness
Bnt11T016574	1795	1800	G-box	CACGTC	cis-acting regulatory element involved in light responsiveness
Bnt11T016574	1825	1830	G-box	CACGAC	cis-acting regulatory element involved in light responsiveness
Bnt11T016574	1692	1696	CGTCA-motif	CGTCA	cis-acting regulatory element involved in the MeJA-responsiveness
Bnt11T016574	1692	1696	TGACG-motif	TGACG	cis-acting regulatory element involved in the MeJA-responsiveness
Bnt11T016574	1081	1087	TCCC-motif	TCTCCCT	part of a light responsive element
Bnt11T016574	504	511	AE-box	AGAAACAA	part of a module for light response
Bnt11T016574	1432	1441	I-box	atGATAAGGTC	part of a light responsive element
Bnt11T016574	1433	1441	I-box	TGATAATGT	part of a light responsive element
Bnt11T016574	1795	1799	ABRE	ACGTG	cis-acting element involved in the abscisic acid responsiveness
Bnt11T016589	96	103	G-box	CCACGTAA	cis-acting regulatory element involved in light responsiveness
Bnt11T016589	97	102	G-box	TACGTG	cis-acting regulatory element involved in light responsiveness
Bnt11T016589	40	47	O2-site	GATGA(C/T)(A/G)TG(A/G)	cis-acting regulatory element involved in zein metabolism regulation
Bnt11T016589	844	852	O2-site	GATGATGTGG	cis-acting regulatory element involved in zein metabolism regulation
Bnt11T016589	1474	1478	CGTCA-motif	CGTCA	cis-acting regulatory element involved in the MeJA-responsiveness
Bnt11T016589	1770	1774	CGTCA-motif	CGTCA	cis-acting regulatory element involved in the MeJA-responsiveness
Bnt11T016589	1380	1385	TCT-motif	TCTTAC	part of a light responsive element
Bnt11T016589	914	921	chs-CMA1a	TTACTTAA	part of a light responsive element
Bnt11T016589	1474	1478	TGACG-motif	TGACG	cis-acting regulatory element involved in the MeJA-responsiveness
Bnt11T016589	1770	1774	TGACG-motif	TGACG	cis-acting regulatory element involved in the MeJA-responsiveness
Bnt11T016589	908	915	AE-box	AGAAACTT	part of a module for light response
Bnt11T016589	97	101	ABRE	ACGTG	cis-acting element involved in the abscisic acid responsiveness
Bnt11T016589	488	492	ABRE	ACGTG	cis-acting element involved in the abscisic acid responsiveness
Bnt11T016589	1657	1661	ABRE	ACGTG	cis-acting element involved in the abscisic acid responsiveness
Bnt11T016589	1531	1539	circadian	CAAAGATATC	cis-acting regulatory element involved in circadian control
Bnt11T016589	1698	1704	P-box	CCTTTTG	gibberellin-responsive element
Bnt11T016589	1361	1369	ATCT-motif	AATCTAATCC	part of a conserved DNA module involved in light responsiveness
Bnt11T016589	1647	1652	CAT-box	GCCACT	cis-acting regulatory element related to meristem expression
Bnt11T016589	276	281	ARE	AAACCA	cis-acting regulatory element essential for the anaerobic induction
Bnt11T016589	650	655	GT1-motif	GGTTAA	light responsive element
Bnt11T016589	1409	1414	A-box	CCGTCC	cis-acting regulatory element
Bnt11T016589	1669	1674	LTR	CCGAAA	cis-acting element involved in low-temperature responsiveness
Bnt11T016589	652	658	MRE	AACCTAA	MYB binding site involved in light responsiveness
Bnt11T016589	355	360	Box 4	ATTAAT	part of a conserved DNA module involved in light responsiveness
Bnt11T016589	738	743	Box 4	ATTAAT	part of a conserved DNA module involved in light responsiveness
Bnt11T016589	957	962	Box 4	ATTAAT	part of a conserved DNA module involved in light responsiveness
Bnt11T016589	488	493	G-Box	CACGTT	cis-acting regulatory element involved in light responsiveness
Bnt11T016589	1657	1662	G-Box	CACGTT	cis-acting regulatory element involved in light responsiveness
Bnt12T017409	848	853	ARE	AAACCA	cis-acting regulatory element essential for the anaerobic induction
Bnt12T017409	1071	1076	ARE	AAACCA	cis-acting regulatory element essential for the anaerobic induction
Bnt12T017409	1916	1921	ARE	AAACCA	cis-acting regulatory element essential for the anaerobic induction
Bnt12T017409	856	865	TCA-element	CCATCTTTTT	cis-acting element involved in salicylic acid responsiveness
Bnt12T017409	1017	1025	TCA-element	CCATCTTTTT	cis-acting element involved in salicylic acid responsiveness
Bnt12T017409	1437	1442	GT1-motif	GGTTAA	light responsive element
Bnt12T017409	57	62	LTR	CCGAAA	cis-acting element involved in low-temperature responsiveness
Bnt12T017409	166	171	LTR	CCGAAA	cis-acting element involved in low-temperature responsiveness
Bnt12T017409	217	222	LTR	CCGAAA	cis-acting element involved in low-temperature responsiveness
Bnt12T017409	282	287	LTR	CCGAAA	cis-acting element involved in low-temperature responsiveness
Bnt12T017409	375	380	LTR	CCGAAA	cis-acting element involved in low-temperature responsiveness
Bnt12T017409	1799	1804	G-Box	CACGTT	cis-acting regulatory element involved in light responsiveness
Bnt12T017409	1667	1672	Box 4	ATTAAT	part of a conserved DNA module involved in light responsiveness
Bnt12T017409	1750	1755	Box 4	ATTAAT	part of a conserved DNA module involved in light responsiveness
Bnt12T017409	24	29	Sp1	GGGCGG	light responsive element
Bnt12T017409	93	98	Sp1	GGGCGG	light responsive element
Bnt12T017409	107	112	Sp1	GGGCGG	light responsive element
Bnt12T017409	137	142	Sp1	GGGCGG	light responsive element
Bnt12T017409	206	211	Sp1	GGGCGG	light responsive element
Bnt12T017409	382	387	Sp1	GGGCGG	light responsive element
Bnt12T017409	950	955	TCT-motif	TCTTAC	part of a light responsive element
Bnt12T017409	1736	1741	TCT-motif	TCTTAC	part of a light responsive element
Bnt12T017409	1128	1135	chs-CMA1a	TTACTTAA	part of a light responsive element
Bnt12T017409	265	272	I-box	AGATAAGG	part of a light responsive element
Bnt12T017409	266	274	I-box	GATAAGGGT	part of a light responsive element
Bnt12T017409	1926	1933	AE-box	AGAAACAA	part of a module for light response
Bnt12T017409	630	636	ABRE	AACCCGG	cis-acting element involved in the abscisic acid responsiveness
Bnt12T017409	1799	1803	ABRE	ACGTG	cis-acting element involved in the abscisic acid responsiveness
Bnt12T017409	89	94	GC-motif	CCCCCG	enhancer-like element involved in anoxic specific inducibility
Bnt12T017409	220	225	GC-motif	CCCCCG	enhancer-like element involved in anoxic specific inducibility
Bnt12T017409	378	383	GC-motif	CCCCCG	enhancer-like element involved in anoxic specific inducibility
Bnt12T017500	631	636	TCT-motif	TCTTAC	part of a light responsive element
Bnt12T017500	577	581	CGTCA-motif	CGTCA	cis-acting regulatory element involved in the MeJA-responsiveness
Bnt12T017500	1184	1188	ABRE	ACGTG	cis-acting element involved in the abscisic acid responsiveness
Bnt12T017500	1010	1018	I-box	GTATAAGGCC	part of a light responsive element
Bnt12T017500	577	581	TGACG-motif	TGACG	cis-acting regulatory element involved in the MeJA-responsiveness
Bnt12T017500	922	931	L-box	ATCCCACCTAC	part of a light responsive element
Bnt12T017500	141	147	P-box	CCTTTTG	gibberellin-responsive element
Bnt12T017500	1144	1149	MBS	CAACTG	MYB binding site involved in drought-inducibility
Bnt12T017500	1640	1645	MBS	CAACTG	MYB binding site involved in drought-inducibility
Bnt12T017500	419	428	GATA-motif	AAGATAAGATT	part of a light responsive element
Bnt12T017500	968	974	GATA-motif	GATAGGG	part of a light responsive element
Bnt12T017500	1184	1189	G-Box	CACGTT	cis-acting regulatory element involved in light responsiveness
Bnt12T017500	1491	1499	ACE	CTAACGTATT	cis-acting element involved in light responsiveness
Bnt12T017500	352	357	Box 4	ATTAAT	part of a conserved DNA module involved in light responsiveness
Bnt12T017500	528	533	Box 4	ATTAAT	part of a conserved DNA module involved in light responsiveness
Bnt12T017500	946	951	Box 4	ATTAAT	part of a conserved DNA module involved in light responsiveness
Bnt12T017500	1487	1492	Box 4	ATTAAT	part of a conserved DNA module involved in light responsiveness
Bnt12T017500	1713	1718	Box 4	ATTAAT	part of a conserved DNA module involved in light responsiveness
Bnt12T017500	686	691	A-box	CCGTCC	cis-acting regulatory element
Bnt12T017500	1008	1013	A-box	CCGTCC	cis-acting regulatory element
Bnt12T017500	1092	1098	GT1-motif	GGTTAAT	light responsive element
Bnt12T017500	369	377	TCA-element	CCATCTTTTT	cis-acting element involved in salicylic acid responsiveness
Bnt12T017500	1401	1409	TCA-element	CCATCTTTTT	cis-acting element involved in salicylic acid responsiveness
Bnt12T017500	814	822	Box II	TGGTAATAA	part of a light responsive element
Bnt12T017500	90	95	ARE	AAACCA	cis-acting regulatory element essential for the anaerobic induction
Bnt12T017500	557	562	ARE	AAACCA	cis-acting regulatory element essential for the anaerobic induction
Bnt12T017500	1855	1860	ARE	AAACCA	cis-acting regulatory element essential for the anaerobic induction
Bnt12T017619	431	436	TCT-motif	TCTTAC	part of a light responsive element
Bnt12T017619	1539	1551	AT1-motif	AATTATTTTTTATT	part of a light responsive module
Bnt12T017619	749	757	G-box	TAACACGTAG	cis-acting regulatory element involved in light responsiveness
Bnt12T017619	1759	1764	G-box	CACGTG	cis-acting regulatory element involved in light responsiveness
Bnt12T017619	1759	1764	ABRE	CACGTG	cis-acting element involved in the abscisic acid responsiveness
Bnt12T017619	1760	1764	ABRE	ACGTG	cis-acting element involved in the abscisic acid responsiveness
Bnt12T017619	1353	1359	TCCC-motif	TCTCCCT	part of a light responsive element
Bnt12T017619	13	21	ATCT-motif	AATCTAATCC	part of a conserved DNA module involved in light responsiveness
Bnt12T017619	437	445	TC-rich repeats	ATTCTCTAAC	cis-acting element involved in defense and stress responsiveness
Bnt12T017619	1262	1267	MBS	CAACTG	MYB binding site involved in drought-inducibility
Bnt12T017619	1295	1304	GATA-motif	AAGATAAGATT	part of a light responsive element
Bnt12T017619	785	790	Box 4	ATTAAT	part of a conserved DNA module involved in light responsiveness
Bnt12T017619	789	794	Box 4	ATTAAT	part of a conserved DNA module involved in light responsiveness
Bnt12T017619	1418	1423	Box 4	ATTAAT	part of a conserved DNA module involved in light responsiveness
Bnt12T017619	1488	1493	Box 4	ATTAAT	part of a conserved DNA module involved in light responsiveness
Bnt12T017619	1759	1764	G-Box	CACGTG	cis-acting regulatory element involved in light responsiveness
Bnt12T017619	1427	1433	TATC-box	TATCCCA	cis-acting element involved in gibberellin-responsiveness
Bnt12T017619	654	660	MRE	AACCTAA	MYB binding site involved in light responsiveness
Bnt12T017619	476	484	TCA-element	CCATCTTTTT	cis-acting element involved in salicylic acid responsiveness
Bnt12T017619	355	360	ARE	AAACCA	cis-acting regulatory element essential for the anaerobic induction
Bnt12T017619	510	515	ARE	AAACCA	cis-acting regulatory element essential for the anaerobic induction
Bnt12T017619	1940	1945	ARE	AAACCA	cis-acting regulatory element essential for the anaerobic induction
Bnt12T017621	1807	1812	G-Box	CACGTT	cis-acting regulatory element involved in light responsiveness
Bnt12T017621	1059	1064	Box 4	ATTAAT	part of a conserved DNA module involved in light responsiveness
Bnt12T017621	1098	1103	LTR	CCGAAA	cis-acting element involved in low-temperature responsiveness
Bnt12T017621	1836	1843	GA-motif	ATAGATAA	part of a light responsive element
Bnt12T017621	254	260	GT1-motif	GGTTAAT	light responsive element
Bnt12T017621	255	260	GT1-motif	GGTTAA	light responsive element
Bnt12T017621	1013	1018	GT1-motif	GGTTAA	light responsive element
Bnt12T017621	131	136	ARE	AAACCA	cis-acting regulatory element essential for the anaerobic induction
Bnt12T017621	1322	1327	ARE	AAACCA	cis-acting regulatory element essential for the anaerobic induction
Bnt12T017621	1922	1927	ARE	AAACCA	cis-acting regulatory element essential for the anaerobic induction
Bnt12T017621	779	784	CAT-box	GCCACT	cis-acting regulatory element related to meristem expression
Bnt12T017621	65	70	MBS	CAACTG	MYB binding site involved in drought-inducibility
Bnt12T017621	1807	1811	ABRE	ACGTG	cis-acting element involved in the abscisic acid responsiveness
Bnt12T017621	1769	1778	I-box	AAGATAAGGCT	part of a light responsive element
Bnt12T017621	1932	1939	AE-box	AGAAACAA	part of a module for light response
Bnt12T017621	1205	1217	AT1-motif	AATTATTTTTTATT	part of a light responsive module
Bnt12T017621	1583	1595	AT1-motif	AATTATTTTTTATT	part of a light responsive module
Bnt12T017622	1710	1718	Box II	CCACGTGGC	part of a light responsive element
Bnt12T017622	1711	1719	Box II	CCACGTGGC	part of a light responsive element
Bnt12T017622	1656	1661	CCAAT-box	CAACGG	MYBHv1 binding site
Bnt12T017622	1684	1689	CCAAT-box	CAACGG	MYBHv1 binding site
Bnt12T017622	1941	1946	ARE	AAACCA	cis-acting regulatory element essential for the anaerobic induction
Bnt12T017622	349	355	MRE	AACCTAA	MYB binding site involved in light responsiveness
Bnt12T017622	1712	1717	G-Box	CACGTG	cis-acting regulatory element involved in light responsiveness
Bnt12T017622	1757	1762	G-Box	CACGTT	cis-acting regulatory element involved in light responsiveness
Bnt12T017622	409	414	Box 4	ATTAAT	part of a conserved DNA module involved in light responsiveness
Bnt12T017622	1130	1135	Box 4	ATTAAT	part of a conserved DNA module involved in light responsiveness
Bnt12T017622	1710	1718	G-box	GCCACGTGGA	cis-acting regulatory element involved in light responsiveness
Bnt12T017622	1712	1717	G-box	CACGTG	cis-acting regulatory element involved in light responsiveness
Bnt12T017622	1728	1733	G-box	CACGTC	cis-acting regulatory element involved in light responsiveness
Bnt12T017622	1422	1426	CGTCA-motif	CGTCA	cis-acting regulatory element involved in the MeJA-responsiveness
Bnt12T017622	73	78	TCT-motif	TCTTAC	part of a light responsive element
Bnt12T017622	556	561	TCT-motif	TCTTAC	part of a light responsive element
Bnt12T017622	629	634	TCT-motif	TCTTAC	part of a light responsive element
Bnt12T017622	878	883	TCT-motif	TCTTAC	part of a light responsive element
Bnt12T017622	937	942	TCT-motif	TCTTAC	part of a light responsive element
Bnt12T017622	1633	1638	TCT-motif	TCTTAC	part of a light responsive element
Bnt12T017622	475	482	chs-CMA1a	TTACTTAA	part of a light responsive element
Bnt12T017622	1422	1426	TGACG-motif	TGACG	cis-acting regulatory element involved in the MeJA-responsiveness
Bnt12T017622	1952	1958	TCCC-motif	TCTCCCT	part of a light responsive element
Bnt12T017622	1983	1993	AAAC-motif	CAATCAAAACCT	light responsive element
Bnt12T017622	9	15	GCN4_motif	TGAGTCA	cis-regulatory element involved in endosperm expression
Bnt12T017622	1771	1777	GCN4_motif	TGAGTCA	cis-regulatory element involved in endosperm expression
Bnt12T017622	1710	1718	ABRE	GCCGCGTGGC	cis-acting element involved in the abscisic acid responsiveness
Bnt12T017622	1712	1717	ABRE	CACGTG	cis-acting element involved in the abscisic acid responsiveness
Bnt12T017622	1713	1717	ABRE	ACGTG	cis-acting element involved in the abscisic acid responsiveness
Bnt12T017622	1729	1733	ABRE	ACGTG	cis-acting element involved in the abscisic acid responsiveness
Bnt12T017622	1757	1761	ABRE	ACGTG	cis-acting element involved in the abscisic acid responsiveness
Bnt12T017623	393	402	L-box	ATCCCACCTAC	part of a light responsive element
Bnt12T017623	846	852	P-box	CCTTTTG	gibberellin-responsive element
Bnt12T017623	1987	1993	P-box	CCTTTTG	gibberellin-responsive element
Bnt12T017623	1266	1271	TGA-element	AACGAC	auxin-responsive element
Bnt12T017623	1639	1644	A-box	CCGTCC	cis-acting regulatory element
Bnt12T017623	1522	1527	LTR	CCGAAA	cis-acting element involved in low-temperature responsiveness
Bnt12T017623	299	304	G-Box	CACGTT	cis-acting regulatory element involved in light responsiveness
Bnt12T017623	1721	1726	G-Box	CACGTG	cis-acting regulatory element involved in light responsiveness
Bnt12T017623	326	334	ACE	GACACGTATG	cis-acting element involved in light responsiveness
Bnt12T017623	1829	1837	ACE	GACACGTATG	cis-acting element involved in light responsiveness
Bnt12T017623	48	53	Box 4	ATTAAT	part of a conserved DNA module involved in light responsiveness
Bnt12T017623	58	63	Box 4	ATTAAT	part of a conserved DNA module involved in light responsiveness
Bnt12T017623	79	84	Box 4	ATTAAT	part of a conserved DNA module involved in light responsiveness
Bnt12T017623	102	107	Box 4	ATTAAT	part of a conserved DNA module involved in light responsiveness
Bnt12T017623	134	139	Box 4	ATTAAT	part of a conserved DNA module involved in light responsiveness
Bnt12T017623	147	152	Box 4	ATTAAT	part of a conserved DNA module involved in light responsiveness
Bnt12T017623	194	199	Box 4	ATTAAT	part of a conserved DNA module involved in light responsiveness
Bnt12T017623	1347	1352	Box 4	ATTAAT	part of a conserved DNA module involved in light responsiveness
Bnt12T017623	1390	1395	ARE	AAACCA	cis-acting regulatory element essential for the anaerobic induction
Bnt12T017623	347	356	3-AF1 binding site	TAAGAGAGGAA	light responsive element
Bnt12T017623	1889	1894	GT1-motif	GGTTAA	light responsive element
Bnt12T017623	441	449	O2-site	GATGATGTGG	cis-acting regulatory element involved in zein metabolism regulation
Bnt12T017623	1771	1779	O2-site	GATGATGTGG	cis-acting regulatory element involved in zein metabolism regulation
Bnt12T017623	555	560	G-box	TACGTG	cis-acting regulatory element involved in light responsiveness
Bnt12T017623	1721	1726	G-box	CACGTG	cis-acting regulatory element involved in light responsiveness
Bnt12T017623	960	964	CGTCA-motif	CGTCA	cis-acting regulatory element involved in the MeJA-responsiveness
Bnt12T017623	698	707	I-box	AAGATAAGGCT	part of a light responsive element
Bnt12T017623	297	305	ABRE	GCAACGTGTC	cis-acting element involved in the abscisic acid responsiveness
Bnt12T017623	299	303	ABRE	ACGTG	cis-acting element involved in the abscisic acid responsiveness
Bnt12T017623	556	560	ABRE	ACGTG	cis-acting element involved in the abscisic acid responsiveness
Bnt12T017623	1721	1726	ABRE	CACGTG	cis-acting element involved in the abscisic acid responsiveness
Bnt12T017623	1722	1726	ABRE	ACGTG	cis-acting element involved in the abscisic acid responsiveness
Bnt12T017623	960	964	TGACG-motif	TGACG	cis-acting regulatory element involved in the MeJA-responsiveness
[truncated: 364 more rows]

## Sheet: Table S7 
Table S7. Primers used in the qRT-PCR of BnUGT genes.
Gene ID	Primer sequence (5'-3')	Amplicon size (bp)	Tm (℃)
Bnt07T010992.1	P1：CAAACTTCAGCGGCAAACAACT	231	60
	P2：AACCACAATGCGTCACAAATGC
Bnt12T018165.1	P1：AATGATCTTGTCCCACCCCGC	223	60
	P2：CATCACCAACCCTGACTTGTCTTCC
Bnt02T003078.2	P1: CTTCGGTGGTGTTTCTCTGCTTC	102	60
	P2: ACAAGAATCTATGCCCGCTACGC
Bnt04T006292.1	P1：GTAAAGTGGTGACGGCGGAT	130	60
	P2：GAAGAGCCACCATCCACAACA
Bnt05T007747.1	P1：TCCCGAGCGACTACTCAAATCT	138	60
	P2：GCGACACGAACCCTCCTACTG
Bnt05T007753.1	P1：GGAATGCTGACTCCGACCGT	152	60
	P2：AGGAGGTGGAAGCGGAGGTT
Bnt05T007754.1	P1：GAAATGGTGAAGGAATTGGGAT	144	60
	P2：GCCTTTCACCTTTGTTCTCACTC
Bnt14T019888.1	P1：AGTGGGCAGAAGTTTGTTTGGGTG	248	60
	P2：CTCCAACCGCAATGGGTCAAA
Bnt08T012480.1	P1：AAACGGTGTCGTGCGAGTAC	185	60
	P2：TTCCCTGAACGAGTTGACCAT
Bnt06T010117.1	P1：TTCAAGAACCTGTCCAAGTCGT	264	60
	P2：CACCTGCTCCTGCTTCAGATAA
Bnt04T006105.1	P1：GAAGAGGCTATGCCAGAAGGGT	107	60
	P2：CACCCAATGGATGAGTGCTCTAAG
Bnt09T014140.1	P1：TGCGGGTGGAACTCGATACTG	219	60
	P2：GCCCCTTGCCTTCTGCG
Bnt06T010452.1	P1：GATGGTATTGGAGGAAGAAGAGGG	134	60
	P2：CTGAAAGTAGTCCCAGCAAAGCAT
Bnt13T018475.1	P1：CAGGATGGGACAGAGTCTCCACAAA	232	66
	P2：GCTCAAGTAGACCACCGACCCG
Bnt13T018476.1	P1：CTCAACATCGGACCCTTCACG	130	62
	P2：TCAGGTAGACCACCGAGCCC
Bnt03T004065.5	P1：ACTTCTCAGAGGGATGTTGGTTTC	286	60
	P2：GCTGTATCTTGGCAGGTCGC
Bnt02T003773.4	P1：ATGTCCCTCAAGCCCGCCT	370	60
	P2：CATTTTCCCATTCCGATAGCAGTT
